# Supplementary material for: Single-cell deconvolution reveals high lineage- and location-dependent heterogeneity in mesenchymal multivisceral stage 4 colorectal cancer
Source: J Clin Invest. 2023 Dec 28;134(5):e169576. doi: 10.1172/JCI169576 (PMC10904044; doi:10.1172/JCI169576)
Supplement: Supporting data values [file jci-134-169576-s028.xlsx]

## Sheet: Fig. 1D
avg.exp	pct.exp	features.plot	id	avg.exp.scaled
0.0102868	0.650642	Pecam1	Tumour cells	-0.450169
0.0416373	1.73504	Dcn	Tumour cells	-0.420801
0.041142	2.25917	Itgam	Tumour cells	-0.403114
0.00788383	0.361468	Cd3d	Tumour cells	-0.411908
0.0197859	1.10248	Cd79a	Tumour cells	-0.434726
15.2905	98.8614	Epcam	Tumour cells	1
0.311641	11.5789	Pecam1	B cells	-0.362823
0.0524675	2.10526	Dcn	B cells	-0.419907
0.00565505	1.05263	Itgam	B cells	-0.434697
0.0154526	1.05263	Cd3d	B cells	-0.407567
3.07172	65.2632	Cd79a	B cells	1
1.14682	33.6842	Epcam	B cells	-0.412223
0.26942	12.7273	Pecam1	T cells	-0.37506
0.122478	1.81818	Dcn	T cells	-0.414125
0.07299	1.81818	Itgam	T cells	-0.37477
4.28515	69.0909	Cd3d	T cells	1
0.19332	7.27273	Cd79a	T cells	-0.294132
1.85237	47.2727	Epcam	T cells	-0.290072
0.180579	7.58725	Pecam1	Myeloid cells	-0.40081
0.0386719	1.46687	Dcn	Myeloid cells	-0.421046
2.78722	56.6009	Itgam	Myeloid cells	1
0.0142975	0.657562	Cd3d	Myeloid cells	-0.40823
0.0317425	1.41629	Cd79a	Myeloid cells	-0.425039
1.11076	35.2049	Epcam	Myeloid cells	-0.418465
0.00745352	0.694444	Pecam1	CAFs	-0.45099
29.8512	87.5	Dcn	CAFs	1
0.0275905	2.08333	Itgam	CAFs	-0.415175
0.0100237	0.694444	Cd3d	CAFs	-0.410681
0.0216288	1.38889	Cd79a	CAFs	-0.433233
0.610783	21.5278	Epcam	CAFs	-0.505025
8.6012	94.5205	Pecam1	Endothelial cells	1
0.718862	7.53425	Dcn	Endothelial cells	-0.364878
0.0299284	2.05479	Itgam	Endothelial cells	-0.413094
0.0236834	1.36986	Cd3d	Endothelial cells	-0.402846
0	0	Cd79a	Endothelial cells	-0.450756
1.15582	38.3562	Epcam	Endothelial cells	-0.410664

## Sheet: Fig. 1F
avg.exp	pct.exp	features.plot	id	avg.exp.scaled
0.381629	15.6928	Lgr5	CSC	1
8.04578	87.1452	Prom1	CSC	1
3.77851	71.4524	Ccnd1	CSC	-0.990005
1.25738	24.207	Mki67	CSC	-0.590573
0.613951	11.3523	Krt20	CSC	-0.613626
0.279519	12.7811	Lgr5	CP	0.460237
6.40944	85.0296	Prom1	CP	0.118658
5.64393	80.5917	Ccnd1	CP	0.662407
1.53567	34.6746	Mki67	CP	-0.517873
0.935384	27.8107	Krt20	CP	-0.449267
0.116514	6.20843	Lgr5	TA	-0.696219
5.36935	83.7583	Prom1	TA	-0.67548
6.06762	81.2084	Ccnd1	TA	1
9.2395	91.6851	Mki67	TA	1
0.969003	26.663	Krt20	TA	-0.432076
0.080928	4.86111	Lgr5	DIFF	-0.948691
5.19156	81.1806	Prom1	DIFF	-0.811226
4.09448	68.3333	Ccnd1	DIFF	-0.710113
2.0398	31.25	Mki67	DIFF	-0.386177
4.73767	59.2361	Krt20	DIFF	1

## Sheet: Fig. S1 E
Peritoneal tumour load
mod. PCI score
20
20
16
16
14
14
1
8
6
4
4
0
0
0
0
0

## Sheet: Fig. S1 G
iCMS2_score_up1	ident	iCMS3_score_up1	ident
0.0832165	PT	0.0365608	PT
0.0500937	PT	-0.0568473	PT
-0.0108995	PT	0.071904	PT
-0.00922103	PT	-0.105396	PT
0.0357245	PT	0.0349466	PT
0.0560785	PT	0.140821	PT
0.110099	PT	-0.0376488	PT
0.0215002	PT	-0.00697032	PT
0.0655285	PT	0.163302	PT
0.0958518	PT	-0.0658042	PT
0.0673099	PT	0.0494797	PT
0.0853324	PT	0.171509	PT
0.0984178	PT	0.10653	PT
0.0697273	PT	0.0295848	PT
0.00180161	PT	0.15663	PT
0.0210913	PT	0.271042	PT
-0.00285094	PT	-0.0603387	PT
0.041002	PT	0.090397	PT
0.0775469	PT	0.0198842	PT
0.0973946	PT	-0.00828321	PT
0.0428453	PT	-4.71065e-05	PT
0.0159257	PT	0.136746	PT
0.0329287	PT	0.216391	PT
-0.0127645	PT	0.0944144	PT
0.070836	PT	-0.00251909	PT
0.0216037	PT	0.0729524	PT
0.030305	PT	0.0299812	PT
0.0329509	PT	-0.00276515	PT
0.0447205	PT	0.14582	PT
0.108329	PT	0.012158	PT
0.119267	PT	0.0740907	PT
0.0610204	PT	0.056989	PT
0.0934333	PT	0.0119917	PT
0.0916073	PT	-0.127105	PT
0.0864623	PT	0.123295	PT
-0.00241735	PT	0.256513	PT
0.0562504	PT	-0.0101182	PT
0.113449	PT	0.059055	PT
0.0848251	PT	0.051812	PT
-0.0164447	PT	-0.0676142	PT
0.0916524	PT	0.0712817	PT
0.0788509	PT	0.181167	PT
0.0668151	PT	0.0432964	PT
-0.0060505	PT	0.103205	PT
0.122605	PT	-0.00381441	PT
0.124831	PT	-0.0795569	PT
0.0615723	PT	0.0344111	PT
0.110287	PT	0.0167306	PT
0.0821148	PT	0.0230389	PT
0.106626	PT	0.00726677	PT
0.0646695	PT	-0.000204803	PT
0.0857386	PT	0.0404105	PT
0.0940668	PT	0.0273863	PT
0.0776519	PT	0.183312	PT
0.041303	PT	0.267217	PT
0.129626	PT	-0.02007	PT
0.0532854	PT	0.0595982	PT
0.000571622	PT	0.0942071	PT
0.100852	PT	0.0116251	PT
0.0977092	PT	-0.0729551	PT
0.0111367	PT	0.0328274	PT
0.050406	PT	0.20838	PT
0.0617279	PT	-0.0100719	PT
0.0859841	PT	-0.0289082	PT
0.0868164	PT	0.163327	PT
0.0983155	PT	-0.0272169	PT
0.0777052	PT	-0.0297996	PT
0.0638337	PT	-0.106505	PT
0.0822188	PT	0.0283311	PT
0.0792143	PT	-0.00542787	PT
0.0736622	PT	0.00532071	PT
0.0241924	PT	0.132116	PT
0.0577173	PT	-0.0706836	PT
0.0916562	PT	0.00653404	PT
0.0560305	PT	-0.0394122	PT
-0.00439625	PT	0.0741289	PT
0.0810636	PT	0.0224979	PT
0.0941484	PT	0.00162027	PT
0.0638496	PT	-0.0163717	PT
0.0294119	PT	0.168819	PT
0.0694584	PT	0.163715	PT
0.0659279	PT	0.138787	PT
-0.0102714	PT	0.0965757	PT
0.0739093	PT	0.0980173	PT
0.0696275	PT	-0.101076	PT
0.0637893	PT	-0.030197	PT
0.0413815	PT	0.139568	PT
0.0745425	PT	0.022209	PT
0.0153702	PT	0.0382674	PT
0.00303764	PT	-0.0351271	PT
0.0736898	PT	0.0409248	PT
0.0844761	PT	0.0610609	PT
0.0324426	PT	0.114932	PT
0.109412	PT	-0.0383615	PT
0.011791	PT	0.0789865	PT
0.092721	PT	-0.0169395	PT
0.0560571	PT	0.251073	PT
0.0781267	PT	0.0584508	PT
0.127381	PT	-0.0202197	PT
0.0614779	PT	-0.0386174	PT
0.13017	PT	-0.0718525	PT
0.0735734	PT	0.0249846	PT
0.118212	PT	0.107846	PT
0.0483168	PT	0.104538	PT
0.0208646	PT	-0.0473572	PT
0.0637442	PT	0.147232	PT
0.0908859	PT	0.0920865	PT
0.0848109	PT	-0.0870841	PT
0.0674032	PT	0.127654	PT
0.0345113	PT	0.0448097	PT
0.0448383	PT	0.132241	PT
0.080254	PT	0.0345368	PT
0.0439239	PT	0.0431129	PT
0.0576592	PT	-0.0679841	PT
0.0596255	PT	0.129822	PT
0.0394456	PT	0.00327415	PT
-0.0125919	PT	0.0764711	PT
0.0401298	PT	0.0341734	PT
-0.0102761	PT	0.205978	PT
0.103542	PT	0.0931923	PT
0.0536192	PT	0.050578	PT
0.0748944	PT	-0.0304382	PT
0.0028968	PT	0.169776	PT
0.0352293	PT	0.182668	PT
0.116189	PT	-0.0346424	PT
-0.0149449	PT	0.0666733	PT
0.0507225	PT	0.136025	PT
0.0931071	PT	-0.0189152	PT
0.0727434	PT	0.0618053	PT
0.102957	PT	0.079203	PT
0.0200646	PT	0.177352	PT
-0.0150229	PT	0.129981	PT
0.0981394	PT	-0.0601952	PT
0.125364	PT	-0.0692854	PT
0.120646	PT	0.0278209	PT
0.0162265	PT	0.142819	PT
0.109502	PT	0.0478289	PT
0.0757436	PT	0.138449	PT
-0.0102788	PT	0.106989	PT
0.0102175	PT	-0.0954234	PT
0.0812127	PT	0.00626354	PT
0.108177	PT	-0.0243264	PT
0.067866	PT	0.0825434	PT
0.0958324	PT	0.0304001	PT
0.0223554	PT	0.155468	PT
0.00566837	PT	0.175645	PT
0.0492957	PT	0.0777481	PT
0.124013	PT	-0.0442242	PT
0.135491	PT	0.0667978	PT
0.091887	PT	0.0780095	PT
0.0323922	PT	0.167405	PT
0.100531	PT	0.0190507	PT
0.0576243	PT	0.139391	PT
0.0777453	PT	-0.0175682	PT
0.0767113	PT	-0.0397711	PT
0.0567158	PT	0.131296	PT
0.0556722	PT	-0.0135808	PT
0.0863366	PT	-0.0219807	PT
0.141209	PT	0.0189326	PT
0.0473557	PT	0.0541675	PT
-0.00290067	PT	0.0375205	PT
0.0267703	PT	0.187175	PT
0.0783563	PT	-0.0132627	PT
0.0700141	PT	-0.0295743	PT
0.128423	PT	-0.0298797	PT
0.0324558	PT	-0.0490936	PT
0.0400471	PT	0.0156723	PT
0.0418428	PT	0.112843	PT
0.040522	PT	0.115524	PT
0.114995	PT	-0.0115631	PT
0.0655122	PT	0.0586063	PT
0.0583695	PT	0.00401897	PT
0.0886267	PT	0.140852	PT
0.0651842	PT	-0.0124178	PT
0.0681823	PT	0.0609902	PT
0.0806996	PT	0.134234	PT
0.0645445	PT	0.0716115	PT
0.0710475	PT	0.197042	PT
0.00287065	PT	0.0391081	PT
0.114967	PT	0.15177	PT
0.0831588	PT	0.0558488	PT
0.064149	PT	-0.00212393	PT
-0.016782	PT	0.110187	PT
-0.00172584	PT	0.200307	PT
0.0710928	PT	0.239909	PT
0.115126	PT	0.0739218	PT
0.0638517	PT	0.0935538	PT
0.0421142	PT	-0.0149366	PT
0.0729948	PT	0.114851	PT
0.0733479	PT	0.163682	PT
0.0401958	PT	-0.026439	PT
0.0136798	PT	0.0612316	PT
0.0767721	PT	0.0326646	PT
0.0647649	PT	0.180965	PT
0.0162629	PT	0.105045	PT
0.128676	PT	0.0023308	PT
0.070286	PT	0.120488	PT
0.0821182	PT	0.0832968	PT
0.0659231	PT	0.131489	PT
0.0963562	PT	0.120388	PT
0.00819179	PT	0.0849778	PT
0.0406576	PT	0.104284	PT
0.0677025	PT	-0.0734547	PT
0.066636	PT	0.0664869	PT
0.0455766	PT	0.0714006	PT
0.0295406	PT	-0.0153999	PT
0.047989	PT	0.123303	PT
0.0742643	PT	0.148662	PT
0.041135	PT	0.0834518	PT
0.123305	PT	0.0295168	PT
0.0733399	PT	0.0419129	PT
0.136929	PT	-0.00390519	PT
0.0679554	PT	0.0396009	PT
0.0478129	PT	0.0391154	PT
0.101032	PT	0.25186	PT
0.0437861	PT	0.179386	PT
0.0918084	PT	0.0147748	PT
0.0348577	PT	0.0503051	PT
0.132771	PT	0.0875738	PT
0.0805098	PT	-0.00332058	PT
0.088826	PT	0.234274	PT
0.0151765	PT	0.230959	PT
0.0879959	PT	0.157384	PT
0.118	PT	-0.0101729	PT
0.112716	PT	0.0407201	PT
0.0209147	PT	0.0821618	PT
0.0921935	PT	0.00458323	PT
0.0253452	PT	0.0681839	PT
0.104681	PT	0.0073337	PT
0.0445505	PT	0.0502738	PT
0.100475	PT	0.044798	PT
0.107099	PT	0.085322	PT
0.117279	PT	-0.0580778	PT
0.0912333	PT	-0.0276491	PT
0.0300536	PT	0.0621163	PT
0.0321795	PT	0.301595	PT
0.0796697	PT	0.120694	PT
0.0848186	PT	0.046358	PT
0.0721128	PT	0.0522295	PT
0.0820693	PT	-0.00628622	PT
0.0116397	PT	0.0625936	PT
-0.0053247	PT	-0.0776371	PT
0.0348721	PT	-0.0700597	PT
0.0598763	PT	0.206741	PT
0.103783	PT	0.00764168	PT
0.0411749	PT	0.0461519	PT
0.0280661	PT	0.144372	PT
0.0763149	PT	0.152788	PT
0.0919521	PT	0.0433175	PT
0.123144	PT	-0.0575441	PT
0.102328	PT	-0.0595549	PT
0.0239164	PT	0.0273358	PT
0.0327334	PT	0.220494	PT
0.10652	PT	0.223433	PT
0.0745626	PT	0.151493	PT
-0.00738054	PT	0.112158	PT
0.0589643	PT	0.0693301	PT
0.0650081	PT	0.0845963	PT
-0.0111894	PT	0.0436368	PT
0.000434546	PT	-0.00944837	PT
0.0727808	PT	0.152985	PT
0.0596401	PT	-0.0272885	PT
-0.0200191	PT	0.207903	PT
0.0258356	PT	-0.105756	PT
0.0792788	PT	-0.0230267	PT
0.0879082	PT	-0.0176281	PT
0.061152	PT	0.145444	PT
0.073329	PT	-0.0219904	PT
0.0729724	PT	0.140825	PT
0.106631	PT	0.0240759	PT
0.0382195	PT	-0.0960477	PT
0.00652362	PT	0.0661819	PT
0.048381	PT	0.115899	PT
0.0502508	PT	0.12744	PT
-0.00432339	PT	0.171252	PT
0.0690755	PT	0.0515699	PT
0.0391203	PT	-0.00277302	PT
0.0733341	PT	0.134796	PT
0.0704357	PT	-0.0307098	PT
0.0463712	PT	-0.0460294	PT
0.0170871	PT	0.0707961	PT
0.0620843	PT	0.146558	PT
0.0492293	PT	-0.0893511	PT
0.0107144	PT	0.147298	PT
0.0572937	PT	-0.0642516	PT
0.126274	PT	0.0311673	PT
0.078241	PT	-0.154748	PT
0.0887194	PT	0.0943	PT
0.0837044	PT	0.0272156	PT
0.0495314	PT	0.125007	PT
0.128706	PT	-0.0618967	PT
0.0926449	PT	0.0898877	PT
0.0866586	PT	0.144179	PT
0.0202806	PT	0.152623	PT
0.089968	PT	0.0400681	PT
0.0256152	PT	0.0602714	PT
-0.00193683	PT	0.0974611	PT
0.0261032	PT	-0.0800083	PT
0.0349604	PT	0.0621466	PT
0.0927093	PT	-0.0565535	PT
0.0983659	PT	0.108101	PT
0.053899	PT	0.196419	PT
0.0553167	PT	-0.0063563	PT
0.0874716	PT	0.067626	PT
0.0985674	PT	-0.00533225	PT
0.0319041	PT	0.0538864	PT
0.0373975	PT	0.0804986	PT
0.0647628	PT	0.0561886	PT
0.0511202	PT	0.149306	PT
0.0871412	PT	0.0154043	PT
0.0793796	PT	0.0527425	PT
0.0832132	PT	-0.00900976	PT
0.0496003	PT	0.115068	PT
0.092272	PT	0.166368	PT
0.0873498	PT	-0.0749666	PT
0.0446572	PT	0.139415	PT
0.0475918	PT	0.113255	PT
0.125249	PT	-0.0430554	PT
0.0497338	PT	0.00548288	PT
0.0696442	PT	-0.0171412	PT
0.0514839	PT	0.0359951	PT
0.00780993	PT	0.13588	PT
0.0205908	PT	0.0949208	PT
0.0485567	PT	0.00846441	PT
-0.00824485	PT	-0.0315998	PT
0.0962994	PT	0.0752954	PT
0.10469	PT	0.159948	PT
0.0997343	PT	0.0366917	PT
0.0344521	PT	0.0270649	PT
0.0214256	PT	0.109266	PT
0.0927748	PT	-0.00427207	PT
0.0661864	PT	-0.125254	PT
0.0574227	PT	-0.143415	PT
0.0521221	PT	0.153086	PT
0.107348	PT	0.0436667	PT
0.0135191	PT	0.0500311	PT
0.0782639	PT	-0.0301157	PT
0.0885225	PT	-0.103384	PT
0.0364982	PT	0.0222323	PT
0.0984717	PT	0.0797011	PT
0.0485564	PT	0.15669	PT
0.12162	PT	0.111195	PT
0.0540574	PT	0.171591	PT
0.081112	PT	-0.0080949	PT
0.0926387	PT	-0.00162937	PT
0.106586	PT	0.0453222	PT
0.0970955	PT	0.123334	PT
0.0387018	PT	0.123988	PT
0.14244	PT	0.0424099	PT
0.0273148	PT	0.0128883	PT
0.0105258	PT	0.144627	PT
0.0873858	PT	0.101815	PT
0.0331391	PT	0.101884	PT
0.0100572	PT	-0.000534145	PT
0.0928389	PT	-0.077368	PT
0.0523588	PT	0.211469	PT
0.0586331	PT	0.0765898	PT
0.0055765	PT	0.148619	PT
0.0590625	PT	0.0314508	PT
0.0715394	PT	0.227158	PT
0.0634763	PT	0.00835626	PT
0.0947613	PT	0.0936646	PT
0.0367736	PT	0.0219864	PT
0.0167481	PT	-0.0188836	PT
0.0938778	PT	0.0534002	PT
0.0781023	PT	-0.0867384	PT
-0.00788693	PT	0.111677	PT
0.0829158	PT	0.0817784	PT
0.11312	PT	-0.0177772	PT
0.0701035	PT	0.0206978	PT
0.0439769	PT	-0.086152	PT
0.141883	PT	0.0948318	PT
0.0528132	PT	-0.0612915	PT
0.0763283	PT	0.0621388	PT
0.0565534	PT	0.0274236	PT
-0.0140195	PT	0.0855042	PT
0.0458112	PT	0.0723707	PT
0.0496744	PT	0.0160159	PT
0.0825217	PT	0.17026	PT
-0.034313	PT	0.0515242	PT
0.0338664	PT	0.151383	PT
-0.00201282	PT	0.00347958	PT
0.109574	PT	0.0142384	PT
0.0461062	PT	0.1387	PT
0.10118	PT	0.0382304	PT
0.0406378	PT	0.00573519	PT
0.069113	PT	-0.021593	PT
0.0421409	PT	0.0493734	PT
0.119924	PT	0.0172487	PT
0.0323799	PT	0.146603	PT
0.0372155	PT	0.0295231	PT
0.0632131	PT	0.0314233	PT
0.011742	PT	0.177856	PT
0.0710973	PT	0.11209	PT
0.133487	PT	-0.0253446	PT
0.0567508	PT	0.0143647	PT
0.0367921	PT	-0.0331223	PT
0.0402441	PT	0.0678835	PT
0.12804	PT	0.0218573	PT
0.0714119	PT	0.0977035	PT
0.0500231	PT	0.0811758	PT
0.106027	PT	0.150231	PT
0.0903663	PT	0.0250863	PT
0.113222	PT	0.0463231	PT
0.00119045	PT	-0.0181213	PT
0.120963	PT	0.257153	PT
0.097922	PT	-0.101649	PT
0.0885326	PT	0.105366	PT
0.0321642	PT	0.206136	PT
0.115433	PT	-0.0869859	PT
0.0734521	PT	0.1367	PT
0.0736609	PT	0.0380804	PT
0.0370384	PT	0.193827	PT
0.0880176	PT	-0.0926206	PT
-0.0172196	PT	0.225462	PT
0.0693628	PT	-0.0327721	PT
0.0449737	PT	0.0659465	PT
0.035152	PT	0.0876168	PT
0.112188	PT	-0.0823569	PT
0.0142909	PT	0.0676034	PT
0.12955	PT	0.0285091	PT
0.084566	PT	0.0799562	PT
0.0228533	PT	0.08433	PT
0.0690611	PT	-0.00571215	PT
0.104915	PT	0.0183957	PT
0.0258788	PT	0.177259	PT
0.109871	PT	-0.0350135	PT
0.095701	PT	0.217218	PT
0.000543284	PT	0.0470515	PT
0.0277393	PT	0.136304	PT
-0.0133801	PT	0.0722887	PT
0.100943	PT	0.0673926	PT
-0.024838	PT	-0.0962825	PT
0.0183413	PT	0.121357	PT
0.10219	PT	0.0714539	PT
0.124594	PT	0.0796706	PT
0.0242758	PT	0.0502617	PT
0.0164153	PT	-0.057247	PT
-0.00437924	PT	0.0828143	PT
0.131287	PT	0.0737351	PT
0.0359649	PT	-0.124771	PT
0.0364002	PT	0.0461372	PT
0.11866	PT	0.0602379	PT
0.057554	PT	0.0277187	PT
0.107892	PT	0.0900951	PT
0.0846579	PT	0.195445	PT
0.0489594	PT	-0.0663668	PT
0.0400846	PT	0.297823	PT
0.108161	PT	-0.0858386	PT
0.0506411	PT	-0.162792	PT
0.0698066	PT	0.174913	PT
0.0874916	PT	0.241081	PT
0.0994493	PT	0.0213615	PT
0.0357242	PT	0.0499324	PT
0.064875	PT	0.09384	PT
0.0156492	PT	0.147541	PT
0.115634	PT	0.0519802	PT
-0.0330756	PT	0.12362	PT
0.0698323	PT	0.117467	PT
0.107267	PT	0.0353044	PT
0.00346545	PT	0.146717	PT
0.0773971	PT	0.106172	PT
0.104877	PT	0.107237	PT
0.0890583	PT	0.112902	PT
-0.0138804	PT	-0.0947646	PT
-0.0433557	PT	0.153397	PT
0.0553309	PT	0.0705202	PT
0.0695656	PT	0.0482418	PT
0.0530411	PT	0.117994	PT
0.0758865	PT	0.132892	PT
0.0260845	PT	-0.00575487	PT
0.0291078	PT	0.0799643	PT
0.0304942	PT	-0.0377216	PT
0.0624784	PT	-0.0751678	PT
0.0586466	PT	-0.0101654	PT
0.0759333	PT	0.168608	PT
0.0569371	PT	0.109686	PT
0.084606	PT	0.113602	PT
0.0759363	PT	0.0431821	PT
0.109728	PT	0.0311393	PT
0.0276808	PT	0.00561716	PT
0.0824014	PT	0.0223151	PT
0.0602172	PT	0.0337614	PT
0.0575895	PT	0.131379	PT
0.0468072	PT	0.0419648	PT
0.0869407	PT	0.00898296	PT
0.0959928	PT	0.0631568	PT
0.06215	PT	-0.00454606	PT
0.080768	PT	0.000628269	PT
0.0418406	PT	-0.0507764	PT
0.116411	PT	0.0483833	PT
0.0320424	PT	0.012001	PT
0.0832971	PT	-0.0573425	PT
0.0369437	PT	0.249536	PT
0.0711072	PT	0.0795006	PT
0.0430197	PT	0.0843664	PT
0.0316775	PT	-0.100029	PT
0.0727039	PT	0.233162	PT
0.00586418	PT	-0.0494139	PT
0.0817532	PT	0.00333449	PT
0.0681807	PT	0.0662481	PT
0.0111895	PT	0.0529364	PT
0.104597	PT	0.0561933	PT
0.0402767	PT	0.0917562	PT
0.0352583	PT	0.139759	PT
0.103004	PT	0.0534381	PT
0.0267343	PT	0.1287	PT
0.0980586	PT	0.141314	PT
0.0752507	PT	0.10605	PT
0.0853622	PT	0.197957	PT
0.0848603	PT	0.016151	PT
0.05809	PT	0.133124	PT
0.0282628	PT	0.121376	PT
0.107198	PT	-0.129688	PT
0.0634006	PT	-0.0248708	PT
0.0989231	PT	-0.0351213	PT
0.0358406	PT	0.0915981	PT
0.0716243	PT	0.146778	PT
0.0857187	PT	0.315275	PT
0.0547989	PT	-0.00579802	PT
0.0383866	PT	0.0566631	PT
0.0416307	PT	-0.0332231	PT
0.0640577	PT	-0.0172824	PT
0.0831397	PT	0.00104999	PT
0.0728631	PT	-0.0754126	PT
0.00553377	PT	0.0988414	PT
0.0111623	PT	-0.0473631	PT
0.0269369	PT	0.133667	PT
0.0134398	PT	0.25353	PT
0.0814912	PT	-0.00217103	PT
0.0552374	PT	-0.0145998	PT
0.0467527	PT	-0.0207696	PT
0.0684741	PT	0.00360685	PT
0.130201	PT	0.17912	PT
0.0831324	PT	0.0375902	PT
0.0137925	PT	0.132726	PT
0.0780383	PT	-0.0847578	PT
0.0868624	PT	-0.000280508	PT
0.045044	PT	-0.0619602	PT
0.100835	PT	0.0959566	PT
0.0539077	PT	0.181518	PT
0.0515865	PT	-0.0696338	PT
0.0856463	PT	0.0418032	PT
-0.00214671	PT	0.0476584	PT
0.0595083	PT	0.163425	PT
0.0805645	PT	-0.0215928	PT
0.0609602	PT	-0.0259396	PT
0.0224731	PT	-0.0130805	PT
0.0576461	PT	0.150496	PT
0.00790104	PT	0.179779	PT
0.121789	PT	0.208005	PT
0.0948821	PT	0.212069	PT
0.0893391	PT	0.0902367	PT
0.000185821	PT	0.117981	PT
0.0761802	PT	0.160214	PT
0.105973	PT	0.0910326	PT
0.0712554	PT	0.115733	PT
0.0436853	PT	0.103399	PT
0.0813734	PT	0.0857556	PT
0.0521534	PT	0.111884	PT
0.0411936	PT	0.112983	PT
0.0713957	PT	0.043802	PT
0.0461308	PT	0.0736748	PT
0.0621223	PT	0.0387876	PT
0.0142528	PT	0.115829	PT
0.0684414	PT	0.0410297	PT
0.0688099	PT	0.00768652	PT
0.0336737	PT	0.140936	PT
0.0545099	PT	-0.0362979	PT
0.0538058	PT	0.0777938	PT
0.0659577	PT	-0.0376773	PT
0.0425097	PT	0.0785466	PT
0.0494525	PT	-0.00854372	PT
0.0200685	PT	0.221857	PT
0.0766992	PT	0.140573	PT
0.0628547	PT	0.0117064	PT
0.0387125	PT	0.00665408	PT
0.073499	PT	0.0572558	PT
0.0355295	PT	0.00770415	PT
0.0384211	PT	0.200788	PT
0.101004	PT	0.0323225	PT
0.0781095	PT	-0.0369359	PT
0.0722479	PT	0.145337	PT
0.111437	PT	0.0156723	PT
0.0191535	PT	0.0176293	PT
0.0456075	PT	0.023974	PT
0.0372878	PT	0.0841969	PT
0.019428	PT	0.105868	PT
-0.0310168	PT	0.0715341	PT
0.100716	PT	-0.0163183	PT
0.0494712	PT	0.406089	PT
0.095042	PT	0.0724746	PT
0.140505	PT	0.0200855	PT
0.0651382	PT	0.111836	PT
0.0447511	PT	0.102561	PT
0.0884633	PT	0.0546454	PT
0.106657	PT	0.0844658	PT
0.0368852	PT	0.208542	PT
0.0302014	PT	0.0356013	PT
0.0430772	PT	0.0128684	PT
0.0364966	PT	0.0583855	PT
0.0586365	PT	0.0354653	PT
0.0325633	PT	0.158129	PT
0.0442225	PT	0.00431842	PT
-0.0290659	PT	0.203288	PT
0.0676976	PT	-0.0238379	PT
0.0237466	PT	0.0744834	PT
0.0647845	PT	0.141535	PT
0.0540723	PT	-0.0570627	PT
0.102618	PT	0.00247228	PT
0.0715221	PT	-0.0258032	PT
0.0924039	PT	0.00723172	PT
0.09159	PT	0.15795	PT
0.0369739	PT	0.0156442	PT
0.0825808	PT	0.0453461	PT
-0.0105465	PT	-0.0733509	PT
0.130447	PT	-0.0424037	PT
0.117114	PT	0.0608147	PT
0.0324507	PT	0.148912	PT
0.033506	PT	0.131962	PT
0.0823458	PT	0.074249	PT
-0.00999373	PT	0.146659	PT
0.0849757	PT	0.00843454	PT
0.0318138	PT	-0.0616681	PT
0.00126279	PT	0.0852599	PT
0.0694701	PT	-0.1261	PT
0.093008	PT	-0.0811601	PT
0.116123	PT	-0.0130432	PT
0.0847003	PT	-0.0198674	PT
0.0630816	PT	0.0594618	PT
0.0200372	PT	-0.0227644	PT
0.0255772	PT	-0.0392783	PT
0.0931443	PT	-0.0308289	PT
0.016686	PT	0.185604	PT
0.0412563	PT	0.122894	PT
0.0718179	PT	-0.0478247	PT
0.0331513	PT	0.071511	PT
0.0429325	PT	0.0518565	PT
0.0441667	PT	-0.0927868	PT
-0.0199401	PT	0.0530666	PT
0.0664645	PT	0.0130781	PT
0.0934425	PT	-0.0562614	PT
-0.00537814	PT	0.134138	PT
0.0649229	PT	-0.00718536	PT
0.0470223	PT	-0.137094	PT
0.0700373	PT	0.251391	PT
0.0483692	PT	0.0603187	PT
0.0313835	PT	0.104142	PT
-0.00425006	PT	0.187485	PT
0.0705898	PT	0.127312	PT
0.0964249	PT	0.0300359	PT
0.0498	PT	0.0140439	PT
0.0661655	PT	0.0771285	PT
0.119615	PT	0.040673	PT
0.0824888	PT	0.191037	PT
0.00414969	PT	0.0310058	PT
0.0855003	PT	0.0106261	PT
0.0556258	PT	0.0632433	PT
0.0403205	PT	0.216589	PT
0.0769377	PT	0.164944	PT
0.0939015	PT	0.0931566	PT
-0.0073988	PT	-0.125334	PT
0.0867407	PT	-0.0202251	PT
0.0985693	PT	-0.0168505	PT
0.0136004	PT	-0.131986	PT
0.0476226	PT	0.200532	PT
0.123282	PT	-0.0538425	PT
0.0615537	PT	0.174413	PT
0.0262616	PT	0.0962445	PT
0.0726209	PT	0.065852	PT
0.0468017	PT	-0.0790688	PT
0.124254	PT	0.0974028	PT
0.0649426	PT	0.135427	PT
0.0492127	PT	0.228435	PT
0.0236553	PT	0.115906	PT
0.0605258	PT	0.15265	PT
0.0726032	PT	-0.0164265	PT
0.0938283	PT	0.00652369	PT
-0.0197163	PT	0.102225	PT
0.0211442	PT	0.088208	PT
0.0637274	PT	0.23825	PT
0.0656231	PT	0.140125	PT
0.079594	PT	-0.000617255	PT
0.096088	PT	0.0648525	PT
0.0947412	PT	-0.0590046	PT
0.0669803	PT	0.112809	PT
0.0587595	PT	0.234951	PT
0.0696861	PT	0.0358756	PT
0.0237371	PT	0.15915	PT
0.0379337	PT	0.0239541	PT
0.0523933	PT	0.182506	PT
0.0348975	PT	-0.0258389	PT
0.0238938	PT	0.232874	PT
0.0532159	PT	0.179894	PT
0.0454722	PT	0.121149	PT
0.104473	PT	-0.0282152	PT
0.110945	PT	0.0392934	PT
0.0849096	PT	-0.00671692	PT
0.0189976	PT	0.251855	PT
0.103954	PT	0.0199906	PT
0.0345154	PT	0.0628835	PT
-0.00235037	PT	-0.0556968	PT
0.08447	PT	0.0798481	PT
0.0263116	PT	-0.0682029	PT
0.0213357	PT	0.088594	PT
0.0880649	PT	0.00305287	PT
0.105243	PT	0.0189653	PT
0.0292128	PT	0.278629	PT
0.00227083	PT	-0.0389025	PT
0.0782409	PT	0.0708441	PT
0.0967276	PT	-0.0266423	PT
0.0645363	PT	0.0373923	PT
0.0275284	PT	0.0836011	PT
-0.0292499	PT	0.0447968	PT
0.0720218	PT	0.0778621	PT
0.0822992	PT	0.0179385	PT
0.0865485	PT	0.0596424	PT
0.0159767	PT	0.0400011	PT
0.0610749	PT	-0.0235265	PT
0.0726449	PT	-0.0899976	PT
0.103149	PT	0.104683	PT
0.0660196	PT	0.189078	PT
0.0407954	PT	-0.00345715	PT
0.0605085	PT	0.21385	PT
0.0612612	PT	-0.0492856	PT
0.0804108	PT	-0.0868425	PT
0.0540437	PT	-0.0168111	PT
0.11657	PT	-0.0803491	PT
0.0284581	PT	-0.0382481	PT
0.13029	PT	0.0587332	PT
0.0886582	PT	0.0133885	PT
0.087591	PT	0.0529883	PT
0.0645415	PT	0.13649	PT
0.0330869	PT	0.0994396	PT
0.0792738	PT	0.200654	PT
0.0348849	PT	-0.025872	PT
0.0726508	PT	-0.0795726	PT
0.0581805	PT	0.247152	PT
0.0889381	PT	0.0499785	PT
0.105176	PT	0.0456487	PT
0.0997475	PT	-0.00714403	PT
0.0725693	PT	-0.00344567	PT
0.0417456	PT	0.187823	PT
0.0904955	PT	0.130953	PT
0.0284353	PT	0.0566964	PT
0.0826319	PT	-0.0345818	PT
-0.0140247	PT	0.114962	PT
0.0415596	PT	0.0279162	PT
-0.0435462	PT	-0.0387861	PT
0.0549739	PT	0.00495429	PT
0.020155	PT	0.096504	PT
0.018761	PT	0.212591	PT
-0.0255315	PT	0.253201	PT
0.0743836	PT	-0.0500669	PT
0.0131883	PT	0.133874	PT
0.0964398	PT	0.0287484	PT
0.0483706	PT	0.0202503	PT
0.072785	PT	0.252206	PT
0.10538	PT	0.0636137	PT
0.0589236	PT	0.0221755	PT
0.131206	PT	-0.0846828	PT
0.0705013	PT	0.122537	PT
0.0609107	PT	0.317785	PT
-0.00438	PT	-0.0291255	PT
0.0603427	PT	0.13019	PT
0.0877899	PT	0.136956	PT
0.0597133	PT	0.0117443	PT
0.112517	PT	0.150049	PT
0.0472174	PT	0.188563	PT
0.0705763	PT	0.0114687	PT
0.0822034	PT	0.0779929	PT
0.089874	PT	0.0806517	PT
0.0438132	PT	-0.0255296	PT
0.0634407	PT	0.065568	PT
0.012635	PT	-0.102648	PT
0.0980946	PT	0.0380577	PT
0.0909273	PT	0.0515098	PT
0.0637335	PT	0.0140085	PT
0.0978535	PT	0.0607838	PT
0.0862882	PT	0.158757	PT
0.133226	PT	-0.051294	PT
0.0357129	PT	0.066192	PT
0.0998639	PT	0.0226903	PT
0.0770863	PT	0.0552595	PT
0.10188	PT	-0.0972062	PT
0.050334	PT	0.0873522	PT
0.110005	PT	0.0601439	PT
0.063355	PT	0.0447409	PT
0.00241138	PT	0.0436471	PT
0.0831671	PT	-0.0399955	PT
0.0979126	PT	0.0936394	PT
0.0667494	PT	-0.0269028	PT
0.0645201	PT	0.0104795	PT
0.0994854	PT	-0.0558056	PT
0.0616207	PT	-0.0491124	PT
0.0269536	PT	-0.0240407	PT
0.0830213	PT	0.160033	PT
0.025279	PT	0.220581	PT
0.0503012	PT	0.203547	PT
0.0286172	PT	0.256447	PT
0.0933882	PT	0.00283161	PT
0.0331921	PT	-0.0240614	PT
0.0817601	PT	0.0165549	PT
0.141254	PT	-0.0373726	PT
0.135568	PT	-0.046472	PT
0.0509019	PT	0.214325	PT
0.0328443	PT	0.0986474	PT
0.0921694	PT	0.0640985	PT
0.0886726	PT	-0.0539116	PT
0.0897933	PT	0.0257544	PT
0.0613321	PT	0.0470494	PT
0.0125935	PT	-0.0414401	PT
0.0190935	PT	0.155447	PT
0.0943774	PT	0.0629971	PT
0.0894016	PT	0.0439209	PT
0.065052	PT	-0.013885	PT
0.0360207	PT	0.0502456	PT
0.087743	PT	-0.00993691	PT
0.104388	PT	0.0661208	PT
0.0495999	PT	-0.0362273	PT
0.0947688	PT	0.0874856	PT
0.123049	PT	-0.00209216	PT
0.0455949	PT	0.245017	PT
0.110678	PT	-0.01981	PT
0.0115545	PT	0.0729888	PT
0.114602	PT	0.026382	PT
0.0582372	PT	0.215083	PT
0.0725606	PT	0.0814479	PT
0.068322	PT	0.094861	PT
0.0652619	PT	0.191183	PT
0.0673686	PT	0.107143	PT
0.0983976	PT	0.0196918	PT
0.0556889	PT	0.182629	PT
0.0732687	PT	0.260611	PT
0.0256949	PT	0.1042	PT
0.0719543	PT	-0.0916145	PT
0.0830561	PT	-0.0376273	PT
0.0662022	PT	0.115742	PT
0.0607507	PT	-0.0415153	PT
-9.79489e-05	PT	0.0156966	PT
0.0851783	PT	0.223377	PT
0.0809088	PT	0.0124161	PT
0.0969425	PT	-0.106892	PT
0.0325489	PT	0.168203	PT
0.0690291	PT	-0.0187783	PT
0.0428084	PT	-0.0744877	PT
0.0212423	PT	0.194763	PT
0.0193838	PT	0.0246686	PT
0.0315913	PT	-0.0891058	PT
0.0226502	PT	0.0330136	PT
0.0661098	PT	-0.0241633	PT
0.114015	PT	-0.0213675	PT
0.0522936	PT	-0.0248232	PT
0.068229	PT	-0.0272049	PT
0.0100021	PT	-0.130268	PT
0.0576168	PT	0.128901	PT
0.0315148	PT	0.0438309	PT
0.0666855	PT	0.0439486	PT
0.0842051	PT	0.0729454	PT
0.0730178	PT	-0.086935	PT
0.0426232	PT	-0.0364748	PT
0.0655143	PT	0.019629	PT
0.0836013	PT	0.0667567	PT
0.0781016	PT	0.222287	PT
0.0779601	PT	0.0410526	PT
0.0833862	PT	-0.00993442	PT
0.0516607	PT	0.042484	PT
0.114434	PT	-0.0180248	PT
-0.055024	PT	-0.0551507	PT
0.0216326	PT	0.219938	PT
0.00800292	PT	0.237392	PT
0.0476367	PT	0.159893	PT
0.0503347	PT	0.0938371	PT
0.0499427	PT	0.124604	PT
0.0329053	PT	0.238765	PT
0.0542251	PT	-0.042446	PT
0.0730226	PT	-0.0409311	PT
0.0523742	PT	-0.0795938	PT
0.0551768	PT	0.145498	PT
0.0751863	PT	0.000318432	PT
0.0508084	PT	-0.0550282	PT
0.0469701	PT	0.15345	PT
0.057663	PT	0.148021	PT
0.118571	PT	-0.154134	PT
0.0716056	PT	0.0124817	PT
0.0892132	PT	-0.160128	PT
0.0730043	PT	0.00884412	PT
0.065515	PT	-0.0500969	PT
0.0605836	PT	0.0168027	PT
0.0156963	PT	0.0775127	PT
0.113518	PT	0.0275333	PT
-0.00315912	PT	0.0715146	PT
0.0484535	PT	0.161701	PT
0.0951702	PT	-0.000400681	PT
0.0716423	PT	-0.0354642	PT
0.0982641	PT	0.182971	PT
0.066217	PT	-0.0280874	PT
0.10042	PT	0.027019	PT
0.0795575	PT	0.125375	PT
0.0728136	PT	-0.0580984	PT
0.0303714	PT	0.0285484	PT
0.0373951	PT	0.0775686	PT
0.0771221	PT	0.259856	PT
-0.00270495	PT	-0.0922135	PT
0.0647655	PT	0.00884234	PT
0.0387426	PT	0.193771	PT
0.0340499	PT	0.0490605	PT
0.122183	PT	0.0256675	PT
0.00528553	PT	-0.0290482	PT
0.0725166	PT	0.0595308	PT
0.036779	PT	0.0165002	PT
0.0997714	PT	0.0462198	PT
0.0816352	PT	0.0292366	PT
0.0991339	PT	-0.0604139	PT
0.0902547	PT	-0.118017	PT
0.0559126	PT	0.0818644	PT
0.0577474	PT	0.0919412	PT
0.0743019	PT	0.159088	PT
0.0801416	PT	0.0317405	PT
0.109939	PT	0.132558	PT
0.0791188	PT	0.061512	PT
0.044252	PT	0.00514302	PT
0.0411753	LM	0.090785	LM
0.0575488	LM	0.145876	LM
0.0880754	LM	0.0094605	LM
-0.0216115	LM	0.0776678	LM
0.0808304	LM	-0.0295162	LM
0.0286098	LM	0.0258084	LM
0.0802885	LM	0.0828007	LM
0.0123769	LM	-0.05725	LM
0.0369377	LM	0.0934856	LM
0.0109957	LM	-0.0113687	LM
0.0264601	LM	0.231355	LM
0.102859	LM	0.0945534	LM
0.0851171	LM	-0.0310818	LM
-0.00891401	LM	0.0176673	LM
0.00400333	LM	-0.0701044	LM
0.0873287	LM	0.00828734	LM
0.110852	LM	0.0204205	LM
0.0733962	LM	-0.0494006	LM
0.0490133	LM	0.254023	LM
0.105129	LM	0.0286811	LM
0.0718277	LM	-0.0397908	LM
0.0446638	LM	0.0267764	LM
0.0498315	LM	0.025086	LM
0.0759098	LM	0.185884	LM
0.0684053	LM	0.193539	LM
0.0750508	LM	0.0634074	LM
0.0464827	LM	0.101161	LM
0.00155786	LM	0.182855	LM
0.0314049	LM	0.265816	LM
0.00106412	LM	0.195381	LM
0.0168811	LM	0.000489813	LM
0.0207887	LM	0.2024	LM
0.0806207	LM	0.0248114	LM
0.00932015	LM	0.1426	LM
0.0263825	LM	0.0827739	LM
0.0425733	LM	-0.00198381	LM
-0.00429669	LM	0.125898	LM
0.0316317	LM	0.0126161	LM
0.0953632	LM	-0.0687609	LM
0.0473658	LM	0.222964	LM
0.0599182	LM	0.125958	LM
0.036184	LM	0.207005	LM
0.032859	LM	0.0691791	LM
0.0323582	LM	0.0936806	LM
0.0569566	LM	0.00343196	LM
0.0456034	LM	0.180697	LM
0.0299613	LM	0.238156	LM
0.0299881	LM	0.00463172	LM
0.0224747	LM	-0.00436499	LM
0.0637671	LM	0.23892	LM
0.0928453	LM	0.0277394	LM
0.070483	LM	0.030754	LM
0.0325627	LM	0.300625	LM
-0.0267711	LM	-0.00795718	LM
0.083106	LM	0.183244	LM
-0.00904965	LM	0.206618	LM
0.0224262	LM	0.193109	LM
0.059257	LM	0.0689592	LM
0.123546	LM	0.0355467	LM
0.0444352	LM	0.0505213	LM
0.0706815	LM	0.126592	LM
0.0137969	LM	0.115213	LM
0.0311154	LM	0.0280664	LM
0.0838423	LM	0.0625738	LM
-0.00659012	LM	0.0416123	LM
0.0439703	LM	-0.00971014	LM
0.0547866	LM	0.00118036	LM
0.0769545	LM	-0.018273	LM
0.0456332	LM	-0.10305	LM
0.095187	LM	0.000158647	LM
0.100404	LM	-0.00244091	LM
0.0399373	LM	0.318441	LM
0.114747	LM	0.194582	LM
0.0711738	LM	-0.0179199	LM
0.0839337	LM	0.0272133	LM
0.057392	LM	0.0112502	LM
0.05588	LM	0.171253	LM
0.0428027	LM	0.182176	LM
0.0725694	LM	0.0846408	LM
0.0873447	LM	0.159841	LM
0.0890815	LM	0.0661303	LM
0.0138586	LM	0.304111	LM
0.0425874	LM	-0.0919493	LM
-0.00156908	LM	0.261875	LM
0.0247534	LM	-0.0766077	LM
0.0540925	LM	-0.135949	LM
-0.0165497	LM	0.166081	LM
0.048435	LM	0.246496	LM
0.0630445	LM	-0.00533	LM
0.0457875	LM	0.224676	LM
-0.00826918	LM	0.231624	LM
0.0675174	LM	0.139987	LM
-0.0116713	LM	0.227332	LM
0.053472	LM	0.0738264	LM
0.0374361	LM	0.294531	LM
0.0450337	LM	0.00727687	LM
0.0283313	LM	-0.0272378	LM
0.0624069	LM	0.0475109	LM
0.0226649	LM	0.220341	LM
0.0302192	LM	0.159782	LM
0.0516219	LM	0.119181	LM
0.048324	LM	0.0271747	LM
0.0579807	LM	0.091153	LM
0.000142482	LM	0.0972521	LM
0.0559485	LM	0.0176996	LM
0.0289648	LM	0.0839487	LM
0.0562829	LM	0.0139767	LM
0.0103527	LM	0.188779	LM
0.0736869	LM	0.149305	LM
0.0321107	LM	0.197983	LM
0.0988064	LM	0.0722041	LM
0.0912701	LM	0.163565	LM
0.0413772	LM	0.00765879	LM
0.0887006	LM	0.0836094	LM
0.0343309	LM	0.0689227	LM
0.0866501	LM	0.034607	LM
0.00360144	LM	0.115417	LM
0.106063	LM	0.00458952	LM
0.103687	LM	0.0164456	LM
0.0234772	LM	0.181958	LM
0.0511893	LM	-0.110968	LM
0.0712508	LM	0.138024	LM
0.0476041	LM	0.313809	LM
0.0420671	LM	0.230619	LM
0.0290241	LM	0.108943	LM
-0.0264376	LM	0.184328	LM
0.018398	LM	0.244873	LM
0.0290946	LM	0.0195533	LM
0.0235162	LM	0.221647	LM
0.0573807	LM	0.120849	LM
0.0227049	LM	0.0803795	LM
0.0226162	LM	0.250679	LM
0.0600702	LM	0.117389	LM
0.0013118	LM	0.260316	LM
0.0341613	LM	-0.00191789	LM
-0.000157893	LM	0.00708891	LM
-0.0212402	LM	0.00215087	LM
0.0932758	LM	-0.0524706	LM
0.0588638	LM	0.00200897	LM
0.0422539	LM	0.0770595	LM
0.0809703	LM	0.0943494	LM
0.0479126	LM	-0.0246451	LM
0.0801558	LM	0.100285	LM
0.0271864	LM	0.00458036	LM
0.0329908	LM	0.165273	LM
0.117856	LM	0.0747345	LM
0.0781301	LM	-0.0699715	LM
0.055581	LM	0.1251	LM
0.0432835	LM	0.0906042	LM
0.0699201	LM	0.0282085	LM
0.112449	LM	0.126386	LM
0.0025492	LM	0.119161	LM
0.0184432	LM	0.14916	LM
0.0802116	LM	0.0767235	LM
0.0328557	LM	0.156636	LM
0.0570517	LM	0.0823785	LM
0.0982038	LM	-0.113527	LM
0.0416826	LM	0.152196	LM
0.0196799	LM	0.137238	LM
0.0544073	LM	-0.113101	LM
0.0351291	LM	0.145097	LM
-0.00547964	LM	0.167027	LM
0.0187193	LM	0.184906	LM
0.088679	LM	0.0571817	LM
0.0900415	LM	0.130272	LM
0.0631743	LM	0.208642	LM
0.0288888	LM	0.219695	LM
0.103887	LM	0.0698106	LM
0.108136	LM	0.161655	LM
0.109696	LM	0.205512	LM
0.0512941	LM	0.0671227	LM
0.0253285	LM	0.0682245	LM
0.0650309	LM	0.0897066	LM
0.0721304	LM	0.164824	LM
0.105707	LM	-0.0511282	LM
0.0648071	LM	-0.0029403	LM
0.0579806	LM	0.234293	LM
-0.0266409	LM	0.043088	LM
0.0309661	LM	-0.0771031	LM
0.10871	LM	-0.0127851	LM
0.111571	LM	0.100868	LM
0.0245012	LM	0.178083	LM
0.0867585	LM	-0.0455873	LM
0.101395	LM	0.177621	LM
0.0988363	LM	-0.0474733	LM
0.00597271	LM	0.0320544	LM
0.00904323	LM	0.114274	LM
0.0736258	LM	0.00818634	LM
0.0248463	LM	0.0896359	LM
0.0268475	LM	0.0280522	LM
0.10481	LM	-0.0970298	LM
0.0553213	LM	0.144122	LM
0.032404	LM	0.227699	LM
0.00249498	LM	0.231175	LM
0.0982526	LM	0.0181912	LM
0.0422731	LM	-0.0351997	LM
0.0169496	LM	0.149356	LM
-0.0155603	LM	0.0296369	LM
0.107833	LM	-0.0577807	LM
0.05432	LM	0.0276202	LM
0.00643322	LM	0.169479	LM
0.0434511	LM	0.0824812	LM
0.0758642	LM	0.0382607	LM
-0.0139554	LM	0.103267	LM
0.0652375	LM	0.12518	LM
0.00498908	LM	-0.00422514	LM
0.0287626	LM	0.0935176	LM
0.139973	LM	0.0254698	LM
0.00557116	LM	-0.138166	LM
0.0392398	LM	0.0863763	LM
0.0326992	LM	0.0727253	LM
0.0474939	LM	0.0868338	LM
0.0109494	LM	-0.0497165	LM
0.0589181	LM	-0.0212037	LM
0.0311364	LM	0.147114	LM
-0.0401318	LM	0.13677	LM
0.0992399	LM	-0.00142729	LM
0.076282	LM	0.0517005	LM
0.098122	LM	-0.00609347	LM
0.0172452	LM	-0.0106114	LM
0.0147494	LM	-0.0453404	LM
0.0557521	LM	0.0297198	LM
0.071156	LM	0.0923651	LM
0.0562179	LM	0.04967	LM
0.0443658	LM	0.0596386	LM
0.037588	LM	0.0397628	LM
0.0802775	LM	-0.0113815	LM
0.116313	LM	0.054609	LM
0.0814044	LM	0.0327045	LM
0.102608	LM	0.0408544	LM
0.0895125	LM	0.124873	LM
-0.024175	LM	0.132194	LM
0.0473188	LM	0.0913563	LM
0.0581499	LM	-0.0126106	LM
0.0452646	LM	0.0880192	LM
0.0776344	LM	0.076785	LM
0.0541782	LM	-0.0778813	LM
0.0619666	LM	-0.0465761	LM
0.00162347	LM	-0.0150099	LM
0.0417713	LM	0.0299974	LM
0.0848479	LM	0.111531	LM
0.0481163	LM	-0.00700692	LM
0.0388182	LM	0.123141	LM
-0.0169694	LM	0.0927267	LM
0.0780545	LM	0.00855511	LM
0.0154074	LM	0.00683175	LM
0.0219899	LM	0.0332099	LM
0.0692309	LM	-0.00698585	LM
0.035421	LM	-0.0410516	LM
0.0646693	LM	0.23069	LM
0.0196275	LM	0.199468	LM
0.103573	LM	0.0489943	LM
0.10296	LM	-0.0415281	LM
0.0916328	LM	0.0301409	LM
0.0774655	LM	0.0170787	LM
0.0200443	LM	-0.0420727	LM
0.0898795	LM	-0.130248	LM
0.0376726	LM	0.099558	LM
0.0499223	LM	-0.0648797	LM
0.053495	LM	-0.0725853	LM
0.0717271	LM	0.112836	LM
0.0496409	LM	0.2265	LM
0.0257363	LM	0.00901887	LM
0.0688268	LM	0.080341	LM
-0.0187528	LM	0.04934	LM
0.0990608	LM	0.0917375	LM
0.0701891	LM	0.108939	LM
0.0919089	LM	-0.0204497	LM
0.0788551	LM	0.0972572	LM
-9.18788e-05	LM	-0.0212384	LM
0.0424841	LM	0.110979	LM
0.0367176	LM	0.153747	LM
0.00856365	LM	0.276731	LM
-0.0645197	LM	0.0590573	LM
0.166392	LM	0.11333	LM
0.0622732	LM	0.0903348	LM
0.0429542	LM	0.107512	LM
0.0285345	LM	0.0498531	LM
0.0932025	LM	0.0664728	LM
0.0247899	LM	0.00983669	LM
0.0944848	LM	0.198157	LM
0.0943682	LM	0.0716241	LM
-0.0097542	LM	0.14935	LM
0.110476	LM	0.216965	LM
0.0532082	LM	-0.00405408	LM
0.0432141	LM	0.160593	LM
0.0751876	LM	0.016508	LM
0.0610885	LM	0.0396976	LM
0.0768097	LM	0.0498404	LM
0.0742187	LM	-0.115123	LM
0.0886294	LM	0.220459	LM
0.0628295	LM	0.126325	LM
0.0622484	LM	0.106826	LM
0.0486288	LM	0.0158678	LM
0.0468615	LM	0.311878	LM
0.112414	LM	-0.0926972	LM
0.0954736	LM	-0.0439497	LM
-0.000583066	LM	-0.0288778	LM
0.049217	LM	0.01624	LM
0.0991584	LM	0.0981888	LM
0.0364974	LM	0.0510675	LM
0.0921038	LM	0.210971	LM
0.122596	LM	0.157396	LM
0.0670463	LM	0.134217	LM
0.0255601	LM	0.0512669	LM
0.0570722	LM	0.0907445	LM
0.0118271	LM	0.257509	LM
0.0379285	LM	0.202582	LM
-0.0095483	LM	0.0945095	LM
0.0119246	LM	0.115846	LM
0.0266339	LM	-0.0317348	LM
0.0471523	LM	0.0318396	LM
0.0797526	LM	-0.0254756	LM
0.00617278	LM	0.0707273	LM
0.0364072	LM	0.0520852	LM
0.0553484	LM	-0.0270748	LM
0.0928491	LM	-0.0668807	LM
0.0405054	LM	0.044699	LM
0.0301268	LM	0.170669	LM
0.0621662	LM	0.132923	LM
0.0250811	LM	0.126617	LM
-0.0361186	LM	0.0747948	LM
0.0247958	LM	-0.0103845	LM
0.00654871	LM	0.113346	LM
0.0298368	LM	0.0725955	LM
0.0610776	LM	0.199284	LM
0.0908145	LM	0.0330679	LM
0.0394444	LM	-0.0211293	LM
0.0290227	LM	0.0940065	LM
0.0681046	LM	0.0653981	LM
0.0180389	LM	0.0681397	LM
0.041927	LM	-0.026718	LM
0.00452387	LM	0.186959	LM
0.0219175	LM	-0.0317737	LM
0.027563	LM	0.259642	LM
-0.00336958	LM	-0.00223709	LM
0.135798	LM	-0.0409044	LM
0.0130087	LM	0.191222	LM
-0.00525123	LM	0.11917	LM
0.0474144	LM	0.233671	LM
0.065309	LM	0.119758	LM
0.0561826	LM	0.0727778	LM
0.00882184	LM	0.171833	LM
0.0284573	LM	0.135745	LM
-0.0280383	LM	0.180391	LM
0.0245958	LM	0.103895	LM
0.0765748	LM	0.0948059	LM
0.0573261	LM	0.00605061	LM
0.0570322	LM	0.0609985	LM
0.0680365	LM	0.220433	LM
0.0333035	LM	0.24035	LM
0.0793559	LM	-0.118325	LM
-0.0202181	LM	0.252799	LM
0.082358	LM	0.0900868	LM
0.0289078	LM	0.10445	LM
0.0358678	LM	0.00739249	LM
0.0815249	LM	-0.0614215	LM
0.00798621	LM	0.0654882	LM
0.0281789	LM	-0.0161745	LM
0.0426353	LM	-0.0152059	LM
0.00936777	LM	0.229291	LM
-0.00994364	LM	0.092738	LM
0.0558528	LM	0.0251412	LM
0.0541498	LM	0.102508	LM
0.0484613	LM	0.024444	LM
0.033851	LM	0.192866	LM
0.121264	LM	-0.116409	LM
0.0738745	LM	-0.120861	LM
0.0477439	LM	0.0230287	LM
0.0616378	LM	0.199752	LM
0.0587531	LM	0.0754178	LM
0.033796	LM	0.084625	LM
0.0610578	LM	0.2501	LM
0.0528689	LM	0.0691221	LM
0.020825	LM	0.0783962	LM
0.0957038	LM	0.106168	LM
0.0217862	LM	0.126906	LM
0.0863839	LM	0.0489609	LM
0.0267522	LM	0.0442437	LM
0.00859281	LM	0.0820936	LM
0.0769642	LM	0.0899631	LM
0.0247637	LM	0.0603416	LM
0.00522396	LM	-0.0703657	LM
0.0429645	LM	0.300964	LM
0.0749827	LM	0.0531991	LM
0.0395247	LM	0.171885	LM
0.0590157	LM	-0.05679	LM
0.068696	LM	0.0933566	LM
0.0421422	LM	0.321866	LM
0.0174278	LM	0.0605505	LM
-0.0208074	LM	0.169382	LM
-0.00205284	LM	0.22404	LM
0.0587065	LM	0.0875405	LM
0.0215446	LM	0.32794	LM
0.0155512	LM	0.124555	LM
0.0622124	LM	0.0637969	LM
0.071065	LM	-0.0665498	LM
0.0335966	LM	-0.0525278	LM
0.0823517	LM	0.103127	LM
0.0643057	LM	-0.160923	LM
0.0183389	LM	0.0920989	LM
0.00361481	LM	0.235078	LM
-0.0263813	LM	0.00827215	LM
0.0227091	LM	0.124893	LM
0.0390089	LM	0.0535399	LM
0.028622	LM	0.0528815	LM
-0.0136345	LM	-0.00108843	LM
0.0578059	LM	0.149366	LM
0.0774927	LM	-0.000519656	LM
0.0150175	LM	-0.0800942	LM
0.043548	LM	0.162302	LM
0.00545118	LM	0.120008	LM
0.0389959	LM	0.0394938	LM
0.0147893	LM	0.0127294	LM
0.101405	LM	-0.0255777	LM
0.0568038	LM	0.0192642	LM
0.150484	LM	-0.00606854	LM
0.0431429	LM	-0.0657593	LM
0.0607763	LM	-0.0254476	LM
0.0373113	LM	0.160596	LM
0.0041797	LM	0.206038	LM
0.0871644	LM	-0.0359113	LM
0.0039242	LM	0.0286662	LM
0.0227747	LM	0.189273	LM
0.049795	LM	0.0375808	LM
-0.00545442	LM	0.077444	LM
0.0243299	LM	0.236806	LM
0.0468772	LM	0.315626	LM
0.0917835	LM	0.00593555	LM
0.03763	LM	0.100092	LM
0.0234667	LM	0.300352	LM
0.089894	LM	0.119638	LM
0.0460283	LM	-0.0124544	LM
0.0204311	LM	0.176925	LM
-0.0771701	LM	0.0396298	LM
0.0475663	LM	0.0760814	LM
0.0982256	LM	-0.0304939	LM
0.0291123	LM	0.0802532	LM
0.0850481	LM	0.120108	LM
0.101883	LM	-0.0535517	LM
0.093168	LM	0.100172	LM
0.0403088	LM	0.12868	LM
0.0197217	LM	0.0101215	LM
0.0584959	LM	0.0201448	LM
0.082106	LM	0.0280794	LM
0.00835708	LM	0.189745	LM
0.0705827	LM	0.172504	LM
0.0394745	LM	0.20679	LM
0.0794139	LM	0.223119	LM
0.00141495	LM	0.0124021	LM
-0.00970298	LM	0.0204617	LM
0.0738225	LM	0.124385	LM
0.0133892	LM	0.032066	LM
0.029915	LM	0.0276333	LM
-0.0133681	LM	0.130009	LM
0.0403695	LM	0.194843	LM
0.0669157	LM	0.0279279	LM
0.0193289	LM	0.20104	LM
0.00992564	LM	0.157328	LM
0.0259553	LM	0.145399	LM
0.0729802	LM	0.124136	LM
0.0528092	LM	0.27541	LM
0.0842051	LM	0.214232	LM
0.0290681	LM	0.153092	LM
0.0216379	LM	0.238989	LM
0.0214386	LM	0.0479233	LM
0.0455401	LM	-0.0184544	LM
0.108685	LM	0.00632518	LM
0.103934	LM	-0.0720905	LM
0.0949126	LM	0.0520791	LM
0.0429635	LM	0.233551	LM
0.114204	LM	-0.00500889	LM
0.0368828	LM	0.176295	LM
0.0319565	LM	0.181798	LM
0.0556321	LM	0.168186	LM
0.0549648	LM	0.0199901	LM
0.0833861	LM	0.118253	LM
0.0101897	LM	0.201198	LM
0.0564418	LM	0.0448849	LM
0.0399313	LM	0.0395068	LM
0.086707	LM	0.109524	LM
0.0162669	LM	0.0203659	LM
0.0477036	LM	0.0962009	LM
0.0577919	LM	0.114473	LM
0.0594876	LM	0.096711	LM
0.0144063	LM	0.01904	LM
0.0600907	LM	0.118262	LM
0.019497	LM	0.277385	LM
0.0649865	LM	0.138104	LM
0.0357475	LM	0.118292	LM
0.0629974	LM	0.0495692	LM
-0.0181731	LM	0.00439684	LM
0.0404691	LM	-0.0140199	LM
0.0732464	LM	-0.0158465	LM
0.056115	LM	0.0245265	LM
0.0778919	LM	0.0127242	LM
0.061694	LM	0.185285	LM
0.0928032	LM	0.120491	LM
0.040554	LM	0.173586	LM
0.019111	LM	0.120986	LM
0.115022	LM	0.0115843	LM
-0.00677218	LM	0.180743	LM
0.0248267	LM	0.291555	LM
0.00512837	LM	0.0675037	LM
0.0777202	LM	0.0307718	LM
-0.0125185	LM	0.0448122	LM
0.0583591	LM	-0.0570885	LM
0.0186854	LM	0.0555495	LM
0.116855	LM	-0.0215665	LM
0.00903417	LM	-0.0119028	LM
0.0972719	LM	0.0761777	LM
0.103207	LM	-0.0394663	LM
-0.0201108	LM	0.010592	LM
-0.0284991	LM	0.0654204	LM
0.109349	LM	0.00710408	LM
0.025503	LM	0.152012	LM
0.0745348	LM	0.172893	LM
0.0097907	LM	0.105916	LM
0.0668602	LM	0.21091	LM
-0.0198072	LM	0.178878	LM
0.0578529	LM	0.0287554	LM
0.0291823	LM	0.143972	LM
0.0345367	LM	0.114017	LM
0.0700284	LM	0.191627	LM
0.10931	LM	-0.0279616	LM
0.0153402	LM	0.0914023	LM
0.0174827	LM	-0.074147	LM
0.0447013	LM	0.020835	LM
0.0594314	LM	0.249633	LM
0.0842418	LM	0.0563454	LM
0.0757809	LM	-0.124335	LM
-0.0321051	LM	0.190876	LM
0.0408891	LM	0.0827138	LM
0.0738581	LM	-0.0453672	LM
0.128814	LM	0.161724	LM
0.0795074	LM	-0.0494523	LM
0.0582185	LM	0.0127372	LM
0.0778764	LM	0.048933	LM
0.0397499	LM	0.201375	LM
0.116837	LM	-0.0561885	LM
0.0776373	LM	-0.15097	LM
0.0515844	LM	0.159662	LM
0.039427	LM	0.0109622	LM
0.0746944	LM	0.046466	LM
0.0695003	LM	-0.0298283	LM
-0.0135973	LM	0.127529	LM
0.0608627	LM	0.128101	LM
0.0953675	LM	0.0882892	LM
0.0498131	LM	0.211753	LM
0.0130752	LM	0.00270341	LM
0.0183023	LM	0.311583	LM
0.0683137	LM	0.246801	LM
0.0395621	LM	0.0270442	LM
-0.00116678	LM	0.0196875	LM
0.0277552	LM	0.0281584	LM
0.0196279	LM	0.0381473	LM
0.100337	LM	0.136785	LM
0.0743862	LM	0.0318338	LM
0.0533051	LM	0.138895	LM
0.0428446	LM	0.0607953	LM
0.0689975	LM	-0.0611226	LM
-0.00647545	LM	0.253676	LM
0.0947964	LM	-0.0484293	LM
0.0932702	LM	0.250456	LM
0.0556744	LM	0.037625	LM
-0.0320522	LM	0.0516603	LM
0.0332528	LM	0.111323	LM
0.0617668	LM	0.189592	LM
0.0898359	LM	0.0344445	LM
0.0146087	LM	0.212635	LM
0.0942149	LM	0.0555447	LM
0.0415287	LM	0.167565	LM
0.0784741	LM	-0.05955	LM
0.0319402	LM	0.0781413	LM
0.0850223	LM	-0.0584894	LM
0.0082833	LM	0.139503	LM
0.0100014	LM	0.151634	LM
0.0200003	LM	0.11727	LM
0.0578648	LM	0.0155229	LM
0.0540046	LM	-0.0244917	LM
0.079585	LM	0.182589	LM
0.0295447	LM	0.0926521	LM
0.0415492	LM	0.0386462	LM
0.00463241	LM	0.0322333	LM
0.00598794	LM	0.234886	LM
0.122738	LM	0.128752	LM
0.0938872	LM	0.142152	LM
0.00208459	LM	-0.0369611	LM
0.0494842	LM	0.0974817	LM
0.0633408	LM	0.0699138	LM
-0.0176954	LM	0.370131	LM
0.0537964	LM	0.0202128	LM
0.0422565	LM	0.223989	LM
-0.0135356	LM	0.076992	LM
0.0921338	LM	0.0290671	LM
-0.000783323	LM	0.245752	LM
0.0762342	LM	0.284803	LM
0.0996379	LM	0.00929883	LM
0.078758	LM	0.0751739	LM
0.137281	LM	0.0553215	LM
0.080374	LM	-0.0129915	LM
0.0630339	LM	-0.0261704	LM
0.0155303	LM	0.121394	LM
0.0472598	LM	0.102303	LM
0.100096	LM	-0.0422192	LM
-0.00353896	LM	0.20268	LM
0.0191565	LM	0.0437061	LM
0.0164091	LM	0.226464	LM
-0.0070262	LM	0.0360656	LM
-0.0239182	LM	0.0777788	LM
-0.0517629	LM	-0.0494334	LM
0.0454398	LM	0.105734	LM
0.0900559	LM	0.145821	LM
0.0627806	LM	0.0142273	LM
0.105035	LM	0.000262523	LM
0.0777199	LM	-0.0208587	LM
0.0697001	LM	0.0193023	LM
0.00764184	LM	0.152133	LM
0.0619368	LM	-0.126094	LM
0.0802936	LM	-0.0081042	LM
0.060595	LM	0.237799	LM
0.0252656	LM	-0.0316633	LM
0.0265105	LM	0.223337	LM
0.10305	LM	0.177998	LM
0.0536618	LM	0.180314	LM
0.0219898	LM	-0.0498284	LM
0.0441666	LM	-0.00895727	LM
0.0671409	LM	0.277192	LM
0.0331027	LM	0.0365687	LM
0.0590533	LM	0.135427	LM
0.0599985	LM	0.239758	LM
0.160146	LM	-0.0356332	LM
0.0537831	LM	-0.113847	LM
-0.0400927	LM	0.168894	LM
0.0548665	LM	0.028552	LM
0.0513585	LM	0.242535	LM
0.083769	LM	0.116585	LM
0.026252	LM	0.0336331	LM
-0.00965703	LM	0.28111	LM
0.0310246	LM	0.0310778	LM
0.0698564	LM	0.0165632	LM
0.016162	LM	0.0214506	LM
-0.00123492	LM	0.258223	LM
0.0400336	LM	0.133543	LM
0.0806172	LM	0.101573	LM
0.0495778	LM	0.131972	LM
0.097291	LM	-0.0179392	LM
0.0196875	LM	0.182794	LM
0.0509052	LM	0.0167833	LM
0.0263471	LM	0.0637087	LM
0.065668	LM	-0.0682698	LM
0.0250271	LM	0.261616	LM
0.0412419	LM	0.0538132	LM
-0.0201913	LM	0.113576	LM
0.0498104	LM	-0.00539738	LM
0.00376592	LM	0.0346546	LM
0.0311896	LM	0.274261	LM
-0.000973661	LM	0.0645476	LM
0.105639	LM	-0.0560011	LM
0.0790476	LM	0.0353814	LM
-0.0236454	LM	0.272467	LM
0.0841233	LM	0.110811	LM
0.0504214	LM	-0.0445863	LM
0.0132366	LM	0.109374	LM
0.0655907	LM	0.130142	LM
0.0625211	LM	0.0503524	LM
0.0345656	LM	0.0956089	LM
0.13607	LM	0.0808391	LM
0.0709976	LM	0.0121847	LM
0.0809121	LM	0.234296	LM
0.0243534	LM	0.0778002	LM
0.0193714	LM	0.129909	LM
0.0644941	LM	0.152236	LM
0.0881613	LM	0.013278	LM
0.0456635	LM	0.0772938	LM
0.0714145	LM	0.0648011	LM
0.0523619	LM	0.348748	LM
0.103123	LM	-0.0889486	LM
0.0337366	LM	0.136036	LM
0.0313523	LM	0.0604751	LM
0.0167548	LM	-0.0170416	LM
0.0656282	LM	0.212368	LM
0.0446381	LM	0.0755509	LM
0.0637241	LM	0.0182785	LM
0.0601346	LM	0.25605	LM
0.0654698	LM	-0.0287156	LM
-0.00268136	LM	0.36634	LM
0.0409919	LM	0.109196	LM
0.100637	LM	0.0645171	LM
0.110927	LM	-0.0450256	LM
0.0636523	LM	0.219097	LM
0.0776764	LM	0.126068	LM
0.012503	LM	0.00652325	LM
0.0156855	LM	0.199512	LM
0.0404934	LM	0.0141579	LM
0.076065	LM	0.238508	LM
0.0801617	LM	0.243139	LM
0.040786	LM	0.151509	LM
0.00134688	LM	0.156011	LM
0.0587983	LM	-0.00176694	LM
0.0276524	LM	-0.0353873	LM
0.0547858	LM	0.0590555	LM
0.0314058	LM	0.15258	LM
0.0712157	LM	0.00695577	LM
0.0668191	LM	0.0338798	LM
0.0250912	LM	0.255861	LM
0.0485522	LM	0.0912258	LM
0.024889	LM	-0.0121072	LM
0.0990744	LM	-0.072035	LM
0.0653384	LM	0.0650217	LM
0.0796553	LM	0.164203	LM
0.0614982	LM	-0.123328	LM
0.048276	LM	0.014497	LM
0.0221594	LM	-0.0217437	LM
0.0823092	LM	0.169371	LM
0.0256083	LM	0.0935624	LM
-0.00623899	LM	0.281253	LM
0.131372	LM	0.0522399	LM
0.0073212	LM	0.0355207	LM
0.0560619	LM	0.19334	LM
0.0310909	LM	0.0263753	LM
0.0518693	LM	0.082603	LM
0.00834752	LM	0.196592	LM
0.0910215	LM	-0.0133536	LM
0.0210245	LM	0.0697651	LM
0.079215	LM	0.0720087	LM
0.0442897	LM	0.147519	LM
0.0601145	LM	0.033131	LM
0.0687804	LM	-0.0593264	LM
-0.0101425	LM	0.127078	LM
0.0247335	LM	0.375144	LM
0.0317068	LM	0.124371	LM
0.0868856	LM	0.16048	LM
0.0169272	LM	0.094039	LM
0.0268516	LM	0.115921	LM
0.0140865	LM	0.0895839	LM
0.0806508	LM	-0.0362783	LM
0.0469027	LM	0.27029	LM
0.0393235	LM	0.296383	LM
0.0745643	LM	0.0628296	LM
0.104934	LM	0.184401	LM
0.0724394	LM	0.178373	LM
0.0950306	LM	-0.00974016	LM
0.0656693	LM	-0.0257681	LM
0.0387506	LM	0.0819416	LM
0.00710401	LM	0.0764405	LM
0.039127	LM	0.191349	LM
0.0883772	LM	0.0418556	LM
0.0366768	LM	0.0641774	LM
0.119537	LM	-0.000428895	LM
0.0501005	LM	0.120449	LM
0.0641222	LM	0.230945	LM
0.013836	LM	-0.0111542	LM
0.00645514	LM	-0.000640987	LM
0.0435738	LM	-0.0142367	LM
0.0655646	LM	0.0753859	LM
0.0343873	LM	0.264267	LM
0.015718	LM	0.119673	LM
0.104955	LM	0.0904047	LM
0.0214283	LM	0.0603779	LM
0.102722	LM	0.152902	LM
0.00707672	LM	0.326531	LM
0.0630693	LM	0.168901	LM
0.0582775	LM	0.178389	LM
0.0582666	LM	0.0417863	LM
0.0225754	LM	0.104061	LM
0.0178978	LM	0.182348	LM
-0.000290185	LM	0.213775	LM
0.0602135	LM	-0.00971756	LM
0.086233	LM	0.0786694	LM
0.0467318	LM	-0.0978602	LM
0.0804441	LM	0.231078	LM
0.0703168	LM	0.132981	LM
0.0195026	LM	0.00691249	LM
0.0733044	LM	0.163348	LM
0.0654772	LM	0.191495	LM
0.0020009	LM	0.164994	LM
0.0728607	LM	0.0691318	LM
0.0941061	LM	0.176697	LM
0.13154	LM	0.0316141	LM
0.0239336	LM	0.0688359	LM
0.053571	LM	0.174333	LM
0.0662136	LM	0.136334	LM
0.0384585	LM	0.199728	LM
0.0809935	LM	-0.0226887	LM
0.0146271	LM	0.0043518	LM
0.0298422	LM	0.0730791	LM
0.0648489	LM	0.158917	LM
0.108579	LM	-0.0692961	LM
0.0604037	LM	0.13412	LM
-0.0143687	LM	0.0989629	LM
0.0416349	LM	0.0399558	LM
0.0292535	LM	0.103504	LM
0.0666837	LM	0.0594963	LM
0.0829945	LM	0.063467	LM
0.0702802	LM	0.0780467	LM
0.0574039	LM	0.182348	LM
0.0620091	LM	0.0816479	LM
0.0811914	LM	0.113153	LM
0.0312047	LM	0.187907	LM
0.0868615	LM	0.287677	LM
0.0312811	LM	0.351301	LM
0.0534163	LM	0.0326059	LM
0.0618277	LM	0.18853	LM
0.0814993	LM	0.240525	LM
0.0560591	LM	0.11216	LM
0.0223305	LM	0.125421	LM
0.0130264	LM	0.122115	LM
0.0526048	LM	0.211589	LM
0.0620542	LM	0.291002	LM
0.0999978	LM	0.0079247	LM
0.0958544	LM	-0.117134	LM
0.0282489	LM	0.107831	LM
0.0416581	LM	0.0107234	LM
-0.0138555	LM	-0.0219201	LM
0.0265985	LM	0.12752	LM
0.064492	LM	-0.0741483	LM
0.0230025	LM	0.114743	LM
0.0862594	LM	0.00352825	LM
0.00649051	LM	0.0849353	LM
0.0192061	LM	-0.0456121	LM
0.0364365	LM	0.151424	LM
0.0561359	LM	0.051495	LM
-0.0100487	LM	0.384852	LM
0.0311792	LM	0.0817628	LM
0.0303764	LM	0.187083	LM
0.0188495	LM	-0.0677815	LM
0.0390033	LM	0.223822	LM
0.0602686	LM	0.184467	LM
0.0166226	LM	0.121409	LM
0.0295211	LM	0.096752	LM
0.0941947	LM	0.0430583	LM
0.0429013	LM	0.139243	LM
0.0516968	LM	0.0273222	LM
0.0669362	LM	-0.00142535	LM
0.0429126	LM	0.345128	LM
0.0246209	LM	0.0208857	LM
0.000739783	LM	0.324892	LM
0.0285435	LM	0.274393	LM
0.024121	LM	0.0526541	LM
0.00178237	LM	0.0699422	LM
-0.00680654	LM	0.0523677	LM
0.0366734	LM	0.105813	LM
0.00442431	LM	0.0918592	LM
-0.000509417	LM	0.191124	LM
0.0286147	LM	0.194118	LM
0.00476371	LM	0.121629	LM
0.0689237	LM	0.203861	LM
0.0147551	LM	0.207383	LM
0.0435208	LM	0.182796	LM
0.0453947	LM	-0.0608065	LM
0.0874915	LM	0.142706	LM
0.0715731	LM	0.143764	LM
0.0381552	LM	-0.037926	LM
0.0920213	LM	0.0943794	LM
0.0544213	LM	0.218139	LM
0.0499277	LM	-0.0452415	LM
0.00069136	LM	0.00423846	LM
0.0128312	LM	-0.0634694	LM
0.0433753	LM	-0.00649743	LM
0.0434525	LM	0.136964	LM
0.0492053	LM	0.0442825	LM
0.0601617	LM	0.0826923	LM
0.0721889	LM	0.0125417	LM
0.0693463	LM	0.0877097	LM
0.0624619	LM	-0.0381914	LM
0.122031	LM	0.0811489	LM
0.0465913	LM	0.353008	LM
0.056605	LM	-0.0063845	LM
0.0842889	LM	-0.0736778	LM
0.121713	LM	0.0545555	LM
0.0164595	LM	-0.0171545	LM
0.0346416	LM	0.1029	LM
0.0157975	LM	-0.0185481	LM
0.097422	LM	0.107041	LM
0.0628574	LM	0.140343	LM
0.0235467	LM	0.0739445	LM
0.0685169	LM	0.0597006	LM
0.0148303	LM	0.0417171	LM
0.0898444	LM	0.0289055	LM
0.090843	LM	0.119515	LM
0.0648505	LM	0.105356	LM
0.0976629	LM	0.289553	LM
-0.00698437	LM	0.147227	LM
0.064095	LM	0.0493369	LM
-0.025228	LM	0.194317	LM
0.0297903	LM	0.129375	LM
0.020597	LM	0.0539364	LM
0.072975	LM	0.126146	LM
0.04662	LM	0.0115622	LM
-0.00168924	LM	0.0616051	LM
0.0827544	LM	0.211243	LM
0.0813468	LM	-0.000767083	LM
0.0267082	LM	0.331213	LM
0.0123106	LM	0.052309	LM
0.000564655	LM	0.0300777	LM
0.0623403	LM	0.00783657	LM
0.0624877	LM	0.151378	LM
0.0463124	LM	0.0210096	LM
0.0482429	LM	0.194974	LM
-0.0239486	LM	0.190907	LM
0.106844	LM	0.112349	LM
0.0116981	LM	-0.017247	LM
0.0806561	LM	0.0813137	LM
0.0102599	LM	-0.0661042	LM
0.121047	LM	0.0125897	LM
0.0311125	LM	0.0550673	LM
0.0387066	LM	0.0689972	LM
0.0976548	LM	0.0724141	LM
0.0630648	LM	0.0167143	LM
0.117824	LM	0.0773119	LM
-0.0233706	LM	0.0966386	LM
0.0154647	LM	0.170723	LM
0.101993	LM	-0.0117493	LM
0.011843	LM	0.106521	LM
0.0654295	LM	0.11152	LM
0.0447027	LM	0.15707	LM
0.0288791	LM	0.176115	LM
0.0852687	LM	-0.130241	LM
0.0653575	LM	0.106679	LM
0.0856033	LM	0.05579	LM
0.0249277	LM	-0.0120842	LM
0.0260457	LM	0.124733	LM
0.0437181	LM	-0.0101892	LM
0.0706741	LM	0.170378	LM
0.0351364	LM	0.0784269	LM
0.0341474	LM	0.158649	LM
0.0620015	LM	0.0128575	LM
0.0169073	LM	0.1626	LM
-0.0101833	LM	0.237752	LM
0.0742926	LM	0.0281607	LM
0.0195999	LM	0.170354	LM
0.0719229	LM	0.180671	LM
0.0508436	LM	0.0220279	LM
0.0475579	LM	0.22803	LM
0.0400829	LM	0.0320321	LM
0.0386816	LM	0.210869	LM
-0.00232408	LM	0.0560133	LM
0.0308866	LM	0.0201437	LM
0.0981826	LM	-0.0847559	LM
0.010855	LM	0.00701478	LM
0.0419931	LM	0.0544326	LM
0.0509533	LM	0.221017	LM
0.0518186	LM	-0.0536955	LM
0.0384728	LM	0.0455498	LM
0.0133832	LM	0.0820983	LM
0.0777822	LM	0.105362	LM
0.0800749	LM	0.1427	LM
0.134534	LM	-0.00459288	LM
0.0402948	LM	0.209933	LM
0.0388859	LM	-0.0330854	LM
0.0238722	LM	0.113124	LM
0.018112	LM	0.0877363	LM
0.109665	LM	0.0450498	LM
0.00875706	LM	0.12155	LM
0.0553379	LM	0.0533161	LM
0.0981929	LM	-0.0984911	LM
0.0823388	LM	0.161602	LM
0.0235019	LM	0.253513	LM
0.045544	LM	-0.0292069	LM
0.0457343	LM	0.116838	LM
0.0462934	LM	-0.0866802	LM
0.0158784	LM	0.167666	LM
0.0338856	LM	0.181271	LM
0.0349233	LM	-0.0708212	LM
0.0437722	LM	0.0344238	LM
0.0467882	LM	0.256798	LM
0.0341565	LM	0.0261242	LM
0.0404105	LM	0.185056	LM
0.0591488	LM	-0.00610512	LM
0.0479075	LM	0.197339	LM
0.0514774	LM	-0.0169074	LM
0.0698331	LM	0.0113846	LM
0.0314188	LM	0.182647	LM
0.0157618	LM	0.148946	LM
0.0144265	LM	0.143251	LM
0.0328337	LM	-0.0542316	LM
0.0715311	LM	-0.0287445	LM
0.0607847	LM	0.112848	LM
0.023409	LM	0.181713	LM
0.0971258	LM	0.0239032	LM
0.0716371	LM	0.152321	LM
0.0629858	LM	0.168141	LM
0.069931	LM	0.0781546	LM
0.0872489	LM	0.194005	LM
0.0548672	LM	0.160197	LM
0.0977415	LM	-0.12294	LM
0.0182406	LM	0.173215	LM
0.0500055	LM	0.0986783	LM
0.110635	LM	0.127407	LM
-0.0187562	LM	0.067065	LM
0.0387056	LM	-0.00709556	LM
0.0735201	LM	0.125849	LM
0.0374229	LM	0.0587127	LM
0.0971501	LM	-0.00727594	LM
0.0349841	LM	0.131689	LM
0.116001	LM	-0.0857768	LM
0.0673052	LM	0.333295	LM
0.0525558	LM	0.0622168	LM
0.0827413	LM	0.078704	LM
0.0307025	LM	0.103442	LM
-0.000423728	LM	0.266349	LM
-0.0558551	LM	0.249685	LM
0.0544997	LM	0.0325542	LM
0.0441296	LM	0.0407695	LM
0.0532379	LM	-0.0092149	LM
0.0606493	LM	0.240465	LM
0.0377029	LM	0.165363	LM
0.131042	LM	0.038048	LM
0.0593409	LM	-0.077031	LM
0.0986371	LM	0.0430404	LM
0.121603	LM	-0.047139	LM
0.0358435	LM	0.136086	LM
0.0655918	LM	0.203481	LM
0.0695683	LM	0.279471	LM
0.0359726	LM	-0.0480755	LM
0.0893434	LM	-0.0117613	LM
0.0259206	LM	0.128035	LM
0.0453574	LM	0.0538247	LM
-0.0283037	LM	0.00573852	LM
0.013267	LM	0.0251347	LM
0.0536178	LM	0.0864147	LM
0.0723758	LM	-0.0377452	LM
0.0814996	LM	0.213818	LM
0.0972287	LM	-0.025873	LM
0.0391447	LM	0.0451441	LM
0.0696155	LM	0.0983209	LM
0.0702886	LM	0.265163	LM
0.0456511	LM	0.0794731	LM
-0.00362864	LM	0.182769	LM
0.0067451	LM	0.187544	LM
0.0318474	LM	0.282176	LM
0.0472195	LM	-0.0685639	LM
0.0697471	LM	0.164237	LM
0.010731	LM	0.0628227	LM
0.0608299	LM	0.101866	LM
0.0913446	LM	0.00725112	LM
-0.00815822	LM	0.16624	LM
0.106175	LM	0.173622	LM
-0.00648988	LM	0.219821	LM
-0.0258712	LM	0.00569516	LM
0.00971933	LM	0.00511289	LM
0.0575993	LM	0.113335	LM
0.105021	LM	-0.00242186	LM
0.0301712	LM	0.00596354	LM
0.0265092	LM	0.0192074	LM
0.0548905	LM	0.161791	LM
0.0943845	LM	0.107816	LM
0.110021	LM	0.0625974	LM
0.0170578	LM	0.0978938	LM
0.0292917	LM	0.159406	LM
0.0521353	LM	0.0633822	LM
0.0390984	LM	0.0539613	LM
0.0115698	LM	0.0238898	LM
0.0278943	LM	0.202346	LM
0.0703538	LM	0.0831079	LM
0.0603492	LM	0.250073	LM
0.0308399	LM	0.0509985	LM
0.0470111	LM	-0.00425134	LM
0.0326557	LM	0.00206859	LM
0.0496272	LM	-0.0108097	LM
0.0981175	LM	-0.0559131	LM
0.00314713	LM	0.0109482	LM
0.00346907	LM	0.170748	LM
0.0190208	LM	0.222503	LM
0.0276496	LM	-0.0120289	LM
0.0144607	LM	0.0591546	LM
0.0537238	LM	0.0464971	LM
0.0190895	LM	0.327821	LM
0.0764866	LM	0.271519	LM
0.061309	LM	0.14572	LM
0.0830823	LM	0.0769086	LM
0.0369959	LM	0.0601668	LM
-0.00795361	LM	0.0717166	LM
0.0638579	LM	-0.0088865	LM
0.123422	LM	-0.0734197	LM
0.027066	LM	0.1041	LM
[truncated: 3,534 more rows]

## Sheet: Fig. 2A
Population	Pathway	Score
STEM_PT	Glycolysis / Gluconeogenesis	0.839995
STEM_LM	Glycolysis / Gluconeogenesis	1
STEM_PC	Glycolysis / Gluconeogenesis	0
STEM_PT	Oxidative Phosphorylation	1
STEM_LM	Oxidative Phosphorylation	0
STEM_PC	Oxidative Phosphorylation	0.633412
STEM_PT	Fatty Acid Degradation	0.808597
STEM_LM	Fatty Acid Degradation	0
STEM_PC	Fatty Acid Degradation	1

## Sheet: Fig. 2B
avg.exp	pct.exp	features.plot	id	avg.exp.scaled
14.2136	98.9333	Aldoa	PT	0.000264
15.1392	98.9333	Ldha	PT	-0.38947
9.04524	96.2667	Tpi1	PT	-0.22941
5.09016	92.5333	Acadl	PT	0.387642
0.819285	44.5333	Adh5	PT	-0.52024
5.55614	90.1333	Aldh2	PT	0.092884
2.72066	80.2667	Cox17	PT	1.12573
17.2002	98.9333	Ndufa4	PT	0.904951
2.07429	70.4	Sdhd	PT	1.05964
16.6664	98.2199	Aldoa	LM	0.999868
24.3447	99.1623	Ldha	LM	1.13614
16.0733	98.534	Tpi1	LM	1.09477
3.74977	75.288	Acadl	LM	-1.13579
0.789226	34.2408	Adh5	LM	-0.63264
3.91848	78.534	Aldh2	LM	-1.0432
1.6849	55.288	Cox17	LM	-0.78547
15.906	94.1361	Ndufa4	LM	0.16865
1.35535	47.8534	Sdhd	LM	-0.92716
11.7589	96.976	Aldoa	PC	-1.00013
12.9839	95.829	Ldha	PC	-0.74666
5.66996	85.7143	Tpi1	PC	-0.86536
5.40735	83.8373	Acadl	PC	0.748145
1.26675	45.5683	Adh5	PC	1.15288
6.79212	90.1981	Aldh2	PC	0.950317
1.92618	56.7258	Cox17	PC	-0.34026
13.7224	89.9896	Ndufa4	PC	-1.0736
1.64291	50.365	Sdhd	PC	-0.13248

## Sheet: Fig. 3A
myCAF	GOBP_ACUTE_PHASE_RESPONSE	0.298528812745435		myCAF	GOBP_CYTOKINE_PRODUCTION_INVOLVED_IN_INFLAMMATORY_RESPONSE	0.10410805143109		myCAF	GOBP_PRODUCTION_OF_MOLECULAR_MEDIATOR_INVOLVED_IN_INFLAMMATORY_RESPONSE	0.439926636708942		myCAF	GOBP_WOUND_HEALING_INVOLVED_IN_INFLAMMATORY_RESPONSE	3.03537842903967		myCAF	INFLAMED_ENDOTHELIUM	0.367496516431688
myCAF	GOBP_ACUTE_PHASE_RESPONSE	0.425879123206266		myCAF	GOBP_CYTOKINE_PRODUCTION_INVOLVED_IN_INFLAMMATORY_RESPONSE	-0.0975048321786146		myCAF	GOBP_PRODUCTION_OF_MOLECULAR_MEDIATOR_INVOLVED_IN_INFLAMMATORY_RESPONSE	0.23719141799747		myCAF	GOBP_WOUND_HEALING_INVOLVED_IN_INFLAMMATORY_RESPONSE	1.22046777345382		myCAF	INFLAMED_ENDOTHELIUM	0.436808222005262
myCAF	GOBP_ACUTE_PHASE_RESPONSE	0.250801142955017		myCAF	GOBP_CYTOKINE_PRODUCTION_INVOLVED_IN_INFLAMMATORY_RESPONSE	0.0411088015035275		myCAF	GOBP_PRODUCTION_OF_MOLECULAR_MEDIATOR_INVOLVED_IN_INFLAMMATORY_RESPONSE	0.341711713440711		myCAF	GOBP_WOUND_HEALING_INVOLVED_IN_INFLAMMATORY_RESPONSE	0.611230752923607		myCAF	INFLAMED_ENDOTHELIUM	0.514763306641872
iCAF	GOBP_ACUTE_PHASE_RESPONSE	0.201781063417016		iCAF	GOBP_CYTOKINE_PRODUCTION_INVOLVED_IN_INFLAMMATORY_RESPONSE	0.209819926727146		iCAF	GOBP_PRODUCTION_OF_MOLECULAR_MEDIATOR_INVOLVED_IN_INFLAMMATORY_RESPONSE	0.441213515388734		iCAF	GOBP_WOUND_HEALING_INVOLVED_IN_INFLAMMATORY_RESPONSE	0.63192615760272		iCAF	INFLAMED_ENDOTHELIUM	0.36880006090388
myCAF	GOBP_ACUTE_PHASE_RESPONSE	0.102915291348311		myCAF	GOBP_CYTOKINE_PRODUCTION_INVOLVED_IN_INFLAMMATORY_RESPONSE	0.0952233523436959		myCAF	GOBP_PRODUCTION_OF_MOLECULAR_MEDIATOR_INVOLVED_IN_INFLAMMATORY_RESPONSE	0.304328393064881		myCAF	GOBP_WOUND_HEALING_INVOLVED_IN_INFLAMMATORY_RESPONSE	0.927028961938337		myCAF	INFLAMED_ENDOTHELIUM	0.313021958396079
iCAF	GOBP_ACUTE_PHASE_RESPONSE	0.191829369790224		iCAF	GOBP_CYTOKINE_PRODUCTION_INVOLVED_IN_INFLAMMATORY_RESPONSE	0.0031620866961951		iCAF	GOBP_PRODUCTION_OF_MOLECULAR_MEDIATOR_INVOLVED_IN_INFLAMMATORY_RESPONSE	0.421636452070899		iCAF	GOBP_WOUND_HEALING_INVOLVED_IN_INFLAMMATORY_RESPONSE	1.86375448599428		iCAF	INFLAMED_ENDOTHELIUM	0.405780969278466
myCAF	GOBP_ACUTE_PHASE_RESPONSE	0.441799825507545		myCAF	GOBP_CYTOKINE_PRODUCTION_INVOLVED_IN_INFLAMMATORY_RESPONSE	-0.158336491202233		myCAF	GOBP_PRODUCTION_OF_MOLECULAR_MEDIATOR_INVOLVED_IN_INFLAMMATORY_RESPONSE	0.36933088968503		myCAF	GOBP_WOUND_HEALING_INVOLVED_IN_INFLAMMATORY_RESPONSE	0.687787115873099		myCAF	INFLAMED_ENDOTHELIUM	0.387235011213777
iCAF	GOBP_ACUTE_PHASE_RESPONSE	0.200622144462774		iCAF	GOBP_CYTOKINE_PRODUCTION_INVOLVED_IN_INFLAMMATORY_RESPONSE	0.0451580239513401		iCAF	GOBP_PRODUCTION_OF_MOLECULAR_MEDIATOR_INVOLVED_IN_INFLAMMATORY_RESPONSE	0.236038332166603		iCAF	GOBP_WOUND_HEALING_INVOLVED_IN_INFLAMMATORY_RESPONSE	1.56251629882381		iCAF	INFLAMED_ENDOTHELIUM	0.371564818638711
myCAF	GOBP_ACUTE_PHASE_RESPONSE	0.406399453722478		myCAF	GOBP_CYTOKINE_PRODUCTION_INVOLVED_IN_INFLAMMATORY_RESPONSE	0.132224210153026		myCAF	GOBP_PRODUCTION_OF_MOLECULAR_MEDIATOR_INVOLVED_IN_INFLAMMATORY_RESPONSE	0.233561384853795		myCAF	GOBP_WOUND_HEALING_INVOLVED_IN_INFLAMMATORY_RESPONSE	1.22733021996383		myCAF	INFLAMED_ENDOTHELIUM	0.300474735448479
myCAF	GOBP_ACUTE_PHASE_RESPONSE	0.439074203290436		myCAF	GOBP_CYTOKINE_PRODUCTION_INVOLVED_IN_INFLAMMATORY_RESPONSE	0.147562772125743		myCAF	GOBP_PRODUCTION_OF_MOLECULAR_MEDIATOR_INVOLVED_IN_INFLAMMATORY_RESPONSE	0.348019764068098		myCAF	GOBP_WOUND_HEALING_INVOLVED_IN_INFLAMMATORY_RESPONSE	0.0910873628405593		myCAF	INFLAMED_ENDOTHELIUM	0.490723710134898
iCAF	GOBP_ACUTE_PHASE_RESPONSE	0.570225134931986		iCAF	GOBP_CYTOKINE_PRODUCTION_INVOLVED_IN_INFLAMMATORY_RESPONSE	-0.189437604584074		iCAF	GOBP_PRODUCTION_OF_MOLECULAR_MEDIATOR_INVOLVED_IN_INFLAMMATORY_RESPONSE	0.27702324281679		iCAF	GOBP_WOUND_HEALING_INVOLVED_IN_INFLAMMATORY_RESPONSE	1.03734522779199		iCAF	INFLAMED_ENDOTHELIUM	0.298983850421674
myCAF	GOBP_ACUTE_PHASE_RESPONSE	0.33441801051081		myCAF	GOBP_CYTOKINE_PRODUCTION_INVOLVED_IN_INFLAMMATORY_RESPONSE	0.0262640584569468		myCAF	GOBP_PRODUCTION_OF_MOLECULAR_MEDIATOR_INVOLVED_IN_INFLAMMATORY_RESPONSE	0.293636867059652		myCAF	GOBP_WOUND_HEALING_INVOLVED_IN_INFLAMMATORY_RESPONSE	0.405367545965238		myCAF	INFLAMED_ENDOTHELIUM	0.492017528824871
iCAF	GOBP_ACUTE_PHASE_RESPONSE	0.333811003455186		iCAF	GOBP_CYTOKINE_PRODUCTION_INVOLVED_IN_INFLAMMATORY_RESPONSE	0.0694952638124189		iCAF	GOBP_PRODUCTION_OF_MOLECULAR_MEDIATOR_INVOLVED_IN_INFLAMMATORY_RESPONSE	0.369476365885349		iCAF	GOBP_WOUND_HEALING_INVOLVED_IN_INFLAMMATORY_RESPONSE	2.00453380029512		iCAF	INFLAMED_ENDOTHELIUM	0.43832781678219
iCAF	GOBP_ACUTE_PHASE_RESPONSE	0.147792192792997		iCAF	GOBP_CYTOKINE_PRODUCTION_INVOLVED_IN_INFLAMMATORY_RESPONSE	-0.101317478021385		iCAF	GOBP_PRODUCTION_OF_MOLECULAR_MEDIATOR_INVOLVED_IN_INFLAMMATORY_RESPONSE	0.291735410006685		iCAF	GOBP_WOUND_HEALING_INVOLVED_IN_INFLAMMATORY_RESPONSE	0.630498407881648		iCAF	INFLAMED_ENDOTHELIUM	0.366864843906703
iCAF	GOBP_ACUTE_PHASE_RESPONSE	0.228117766057299		iCAF	GOBP_CYTOKINE_PRODUCTION_INVOLVED_IN_INFLAMMATORY_RESPONSE	-0.0264536963788679		iCAF	GOBP_PRODUCTION_OF_MOLECULAR_MEDIATOR_INVOLVED_IN_INFLAMMATORY_RESPONSE	0.290064301028441		iCAF	GOBP_WOUND_HEALING_INVOLVED_IN_INFLAMMATORY_RESPONSE	1.42732803409836		iCAF	INFLAMED_ENDOTHELIUM	0.316848829572257
iCAF	GOBP_ACUTE_PHASE_RESPONSE	0.503473087639606		iCAF	GOBP_CYTOKINE_PRODUCTION_INVOLVED_IN_INFLAMMATORY_RESPONSE	0.0318776183443805		iCAF	GOBP_PRODUCTION_OF_MOLECULAR_MEDIATOR_INVOLVED_IN_INFLAMMATORY_RESPONSE	0.23359682809156		iCAF	GOBP_WOUND_HEALING_INVOLVED_IN_INFLAMMATORY_RESPONSE	1.50655130556382		iCAF	INFLAMED_ENDOTHELIUM	0.413516607027519
myCAF	GOBP_ACUTE_PHASE_RESPONSE	0.261137875560748		myCAF	GOBP_CYTOKINE_PRODUCTION_INVOLVED_IN_INFLAMMATORY_RESPONSE	-0.0921580880342931		myCAF	GOBP_PRODUCTION_OF_MOLECULAR_MEDIATOR_INVOLVED_IN_INFLAMMATORY_RESPONSE	0.191801782709704		myCAF	GOBP_WOUND_HEALING_INVOLVED_IN_INFLAMMATORY_RESPONSE	0.528809586980864		myCAF	INFLAMED_ENDOTHELIUM	0.289106986512714
myCAF	GOBP_ACUTE_PHASE_RESPONSE	0.383081028005086		myCAF	GOBP_CYTOKINE_PRODUCTION_INVOLVED_IN_INFLAMMATORY_RESPONSE	-0.0899316692005502		myCAF	GOBP_PRODUCTION_OF_MOLECULAR_MEDIATOR_INVOLVED_IN_INFLAMMATORY_RESPONSE	0.062181888728597		myCAF	GOBP_WOUND_HEALING_INVOLVED_IN_INFLAMMATORY_RESPONSE	1.02396078369863		myCAF	INFLAMED_ENDOTHELIUM	0.354568237039835
iCAF	GOBP_ACUTE_PHASE_RESPONSE	0.534457432504166		iCAF	GOBP_CYTOKINE_PRODUCTION_INVOLVED_IN_INFLAMMATORY_RESPONSE	0.0483596634468272		iCAF	GOBP_PRODUCTION_OF_MOLECULAR_MEDIATOR_INVOLVED_IN_INFLAMMATORY_RESPONSE	0.485417377963863		iCAF	GOBP_WOUND_HEALING_INVOLVED_IN_INFLAMMATORY_RESPONSE	0.772112755567476		iCAF	INFLAMED_ENDOTHELIUM	0.453563627664704
iCAF	GOBP_ACUTE_PHASE_RESPONSE	0.181148236346255		iCAF	GOBP_CYTOKINE_PRODUCTION_INVOLVED_IN_INFLAMMATORY_RESPONSE	0.242138691214651		iCAF	GOBP_PRODUCTION_OF_MOLECULAR_MEDIATOR_INVOLVED_IN_INFLAMMATORY_RESPONSE	0.625037053412423		iCAF	GOBP_WOUND_HEALING_INVOLVED_IN_INFLAMMATORY_RESPONSE	2.44044347542872		iCAF	INFLAMED_ENDOTHELIUM	0.476550721723663
myCAF	GOBP_ACUTE_PHASE_RESPONSE	0.236538510623715		myCAF	GOBP_CYTOKINE_PRODUCTION_INVOLVED_IN_INFLAMMATORY_RESPONSE	0.03903875100072		myCAF	GOBP_PRODUCTION_OF_MOLECULAR_MEDIATOR_INVOLVED_IN_INFLAMMATORY_RESPONSE	0.420474250564821		myCAF	GOBP_WOUND_HEALING_INVOLVED_IN_INFLAMMATORY_RESPONSE	1.2696405401722		myCAF	INFLAMED_ENDOTHELIUM	0.34715081299887
iCAF	GOBP_ACUTE_PHASE_RESPONSE	0.178990066316981		iCAF	GOBP_CYTOKINE_PRODUCTION_INVOLVED_IN_INFLAMMATORY_RESPONSE	-0.00899394833134196		iCAF	GOBP_PRODUCTION_OF_MOLECULAR_MEDIATOR_INVOLVED_IN_INFLAMMATORY_RESPONSE	0.287846819622567		iCAF	GOBP_WOUND_HEALING_INVOLVED_IN_INFLAMMATORY_RESPONSE	1.4440867454356		iCAF	INFLAMED_ENDOTHELIUM	0.309962818657254
iCAF	GOBP_ACUTE_PHASE_RESPONSE	0.178333158904205		iCAF	GOBP_CYTOKINE_PRODUCTION_INVOLVED_IN_INFLAMMATORY_RESPONSE	0.065408160981624		iCAF	GOBP_PRODUCTION_OF_MOLECULAR_MEDIATOR_INVOLVED_IN_INFLAMMATORY_RESPONSE	0.334831767283137		iCAF	GOBP_WOUND_HEALING_INVOLVED_IN_INFLAMMATORY_RESPONSE	3.31338016323608		iCAF	INFLAMED_ENDOTHELIUM	0.393315006767497
myCAF	GOBP_ACUTE_PHASE_RESPONSE	0.229908596773627		myCAF	GOBP_CYTOKINE_PRODUCTION_INVOLVED_IN_INFLAMMATORY_RESPONSE	-0.00715186893284474		myCAF	GOBP_PRODUCTION_OF_MOLECULAR_MEDIATOR_INVOLVED_IN_INFLAMMATORY_RESPONSE	0.485538749141347		myCAF	GOBP_WOUND_HEALING_INVOLVED_IN_INFLAMMATORY_RESPONSE	1.39502173852242		myCAF	INFLAMED_ENDOTHELIUM	0.484212944589869
myCAF	GOBP_ACUTE_PHASE_RESPONSE	0.143195059776734		myCAF	GOBP_CYTOKINE_PRODUCTION_INVOLVED_IN_INFLAMMATORY_RESPONSE	0.0663098490319811		myCAF	GOBP_PRODUCTION_OF_MOLECULAR_MEDIATOR_INVOLVED_IN_INFLAMMATORY_RESPONSE	0.321243698833825		myCAF	GOBP_WOUND_HEALING_INVOLVED_IN_INFLAMMATORY_RESPONSE	1.27266351114589		myCAF	INFLAMED_ENDOTHELIUM	0.33477816787578
myCAF	GOBP_ACUTE_PHASE_RESPONSE	0.128505315615832		myCAF	GOBP_CYTOKINE_PRODUCTION_INVOLVED_IN_INFLAMMATORY_RESPONSE	0.228743378796277		myCAF	GOBP_PRODUCTION_OF_MOLECULAR_MEDIATOR_INVOLVED_IN_INFLAMMATORY_RESPONSE	0.399780703643123		myCAF	GOBP_WOUND_HEALING_INVOLVED_IN_INFLAMMATORY_RESPONSE	0.692444968115278		myCAF	INFLAMED_ENDOTHELIUM	0.460668051199343
myCAF	GOBP_ACUTE_PHASE_RESPONSE	0.322398032605641		myCAF	GOBP_CYTOKINE_PRODUCTION_INVOLVED_IN_INFLAMMATORY_RESPONSE	0.0619528841439322		myCAF	GOBP_PRODUCTION_OF_MOLECULAR_MEDIATOR_INVOLVED_IN_INFLAMMATORY_RESPONSE	0.397317071124065		myCAF	GOBP_WOUND_HEALING_INVOLVED_IN_INFLAMMATORY_RESPONSE	1.50048911156365		myCAF	INFLAMED_ENDOTHELIUM	0.3437512709616
myCAF	GOBP_ACUTE_PHASE_RESPONSE	0.107198475731447		myCAF	GOBP_CYTOKINE_PRODUCTION_INVOLVED_IN_INFLAMMATORY_RESPONSE	-0.0385912336251684		myCAF	GOBP_PRODUCTION_OF_MOLECULAR_MEDIATOR_INVOLVED_IN_INFLAMMATORY_RESPONSE	0.361360881210774		myCAF	GOBP_WOUND_HEALING_INVOLVED_IN_INFLAMMATORY_RESPONSE	0.890133239884415		myCAF	INFLAMED_ENDOTHELIUM	0.29639026152075
iCAF	GOBP_ACUTE_PHASE_RESPONSE	0.310145164894428		iCAF	GOBP_CYTOKINE_PRODUCTION_INVOLVED_IN_INFLAMMATORY_RESPONSE	0.211884263218002		iCAF	GOBP_PRODUCTION_OF_MOLECULAR_MEDIATOR_INVOLVED_IN_INFLAMMATORY_RESPONSE	0.44528204447836		iCAF	GOBP_WOUND_HEALING_INVOLVED_IN_INFLAMMATORY_RESPONSE	2.01381642530625		iCAF	INFLAMED_ENDOTHELIUM	0.357271802462857
myCAF	GOBP_ACUTE_PHASE_RESPONSE	0.35198476405434		myCAF	GOBP_CYTOKINE_PRODUCTION_INVOLVED_IN_INFLAMMATORY_RESPONSE	-0.072996526186702		myCAF	GOBP_PRODUCTION_OF_MOLECULAR_MEDIATOR_INVOLVED_IN_INFLAMMATORY_RESPONSE	0.118822625204205		myCAF	GOBP_WOUND_HEALING_INVOLVED_IN_INFLAMMATORY_RESPONSE	1.24514838175664		myCAF	INFLAMED_ENDOTHELIUM	0.319532927174695
iCAF	GOBP_ACUTE_PHASE_RESPONSE	0.516701448242008		iCAF	GOBP_CYTOKINE_PRODUCTION_INVOLVED_IN_INFLAMMATORY_RESPONSE	0.147899258980343		iCAF	GOBP_PRODUCTION_OF_MOLECULAR_MEDIATOR_INVOLVED_IN_INFLAMMATORY_RESPONSE	0.410502585069316		iCAF	GOBP_WOUND_HEALING_INVOLVED_IN_INFLAMMATORY_RESPONSE	2.33651890455963		iCAF	INFLAMED_ENDOTHELIUM	0.350050488870044
myCAF	GOBP_ACUTE_PHASE_RESPONSE	0.226387457260384		myCAF	GOBP_CYTOKINE_PRODUCTION_INVOLVED_IN_INFLAMMATORY_RESPONSE	0.0943874813421891		myCAF	GOBP_PRODUCTION_OF_MOLECULAR_MEDIATOR_INVOLVED_IN_INFLAMMATORY_RESPONSE	0.501836837774933		myCAF	GOBP_WOUND_HEALING_INVOLVED_IN_INFLAMMATORY_RESPONSE	1.0112865662104		myCAF	INFLAMED_ENDOTHELIUM	0.359799389377037
myCAF	GOBP_ACUTE_PHASE_RESPONSE	0.316054044574793		myCAF	GOBP_CYTOKINE_PRODUCTION_INVOLVED_IN_INFLAMMATORY_RESPONSE	-0.159087112645208		myCAF	GOBP_PRODUCTION_OF_MOLECULAR_MEDIATOR_INVOLVED_IN_INFLAMMATORY_RESPONSE	0.399780447482727		myCAF	GOBP_WOUND_HEALING_INVOLVED_IN_INFLAMMATORY_RESPONSE	0.811430879145966		myCAF	INFLAMED_ENDOTHELIUM	0.306770017639621
myCAF	GOBP_ACUTE_PHASE_RESPONSE	0.196978406532089		myCAF	GOBP_CYTOKINE_PRODUCTION_INVOLVED_IN_INFLAMMATORY_RESPONSE	-0.132778776494206		myCAF	GOBP_PRODUCTION_OF_MOLECULAR_MEDIATOR_INVOLVED_IN_INFLAMMATORY_RESPONSE	0.211283199951293		myCAF	GOBP_WOUND_HEALING_INVOLVED_IN_INFLAMMATORY_RESPONSE	0.626478975521902		myCAF	INFLAMED_ENDOTHELIUM	0.333356481330941
myCAF	GOBP_ACUTE_PHASE_RESPONSE	0.226870001718986		myCAF	GOBP_CYTOKINE_PRODUCTION_INVOLVED_IN_INFLAMMATORY_RESPONSE	0.0887651208596857		myCAF	GOBP_PRODUCTION_OF_MOLECULAR_MEDIATOR_INVOLVED_IN_INFLAMMATORY_RESPONSE	0.341988243554844		myCAF	GOBP_WOUND_HEALING_INVOLVED_IN_INFLAMMATORY_RESPONSE	1.73952297996003		myCAF	INFLAMED_ENDOTHELIUM	0.340923795857655
myCAF	GOBP_ACUTE_PHASE_RESPONSE	0.517615681834581		myCAF	GOBP_CYTOKINE_PRODUCTION_INVOLVED_IN_INFLAMMATORY_RESPONSE	0.18007495101935		myCAF	GOBP_PRODUCTION_OF_MOLECULAR_MEDIATOR_INVOLVED_IN_INFLAMMATORY_RESPONSE	0.504060480519514		myCAF	GOBP_WOUND_HEALING_INVOLVED_IN_INFLAMMATORY_RESPONSE	0.805920533221688		myCAF	INFLAMED_ENDOTHELIUM	0.376832874977802
myCAF	GOBP_ACUTE_PHASE_RESPONSE	0.0675484179349546		myCAF	GOBP_CYTOKINE_PRODUCTION_INVOLVED_IN_INFLAMMATORY_RESPONSE	0.0625569453938391		myCAF	GOBP_PRODUCTION_OF_MOLECULAR_MEDIATOR_INVOLVED_IN_INFLAMMATORY_RESPONSE	0.413197238763764		myCAF	GOBP_WOUND_HEALING_INVOLVED_IN_INFLAMMATORY_RESPONSE	1.25995784238431		myCAF	INFLAMED_ENDOTHELIUM	0.242610332772557
myCAF	GOBP_ACUTE_PHASE_RESPONSE	0.21586301561385		myCAF	GOBP_CYTOKINE_PRODUCTION_INVOLVED_IN_INFLAMMATORY_RESPONSE	0.0538718928424442		myCAF	GOBP_PRODUCTION_OF_MOLECULAR_MEDIATOR_INVOLVED_IN_INFLAMMATORY_RESPONSE	0.403032680552402		myCAF	GOBP_WOUND_HEALING_INVOLVED_IN_INFLAMMATORY_RESPONSE	1.46059731406325		myCAF	INFLAMED_ENDOTHELIUM	0.391581674937466
iCAF	GOBP_ACUTE_PHASE_RESPONSE	0.219418733511733		iCAF	GOBP_CYTOKINE_PRODUCTION_INVOLVED_IN_INFLAMMATORY_RESPONSE	0.11573759893141		iCAF	GOBP_PRODUCTION_OF_MOLECULAR_MEDIATOR_INVOLVED_IN_INFLAMMATORY_RESPONSE	0.524349643598184		iCAF	GOBP_WOUND_HEALING_INVOLVED_IN_INFLAMMATORY_RESPONSE	1.48084295172842		iCAF	INFLAMED_ENDOTHELIUM	0.475299783796039
myCAF	GOBP_ACUTE_PHASE_RESPONSE	0.220509091054589		myCAF	GOBP_CYTOKINE_PRODUCTION_INVOLVED_IN_INFLAMMATORY_RESPONSE	0.0932195227996089		myCAF	GOBP_PRODUCTION_OF_MOLECULAR_MEDIATOR_INVOLVED_IN_INFLAMMATORY_RESPONSE	0.471186755871414		myCAF	GOBP_WOUND_HEALING_INVOLVED_IN_INFLAMMATORY_RESPONSE	0.91300473352798		myCAF	INFLAMED_ENDOTHELIUM	0.386624953880312
iCAF	GOBP_ACUTE_PHASE_RESPONSE	0.197092333500781		iCAF	GOBP_CYTOKINE_PRODUCTION_INVOLVED_IN_INFLAMMATORY_RESPONSE	0.0319163070747107		iCAF	GOBP_PRODUCTION_OF_MOLECULAR_MEDIATOR_INVOLVED_IN_INFLAMMATORY_RESPONSE	0.296241213440527		iCAF	GOBP_WOUND_HEALING_INVOLVED_IN_INFLAMMATORY_RESPONSE	2.14103762659018		iCAF	INFLAMED_ENDOTHELIUM	0.329845624598349
iCAF	GOBP_ACUTE_PHASE_RESPONSE	0.448358335050029		iCAF	GOBP_CYTOKINE_PRODUCTION_INVOLVED_IN_INFLAMMATORY_RESPONSE	0.0210744605980435		iCAF	GOBP_PRODUCTION_OF_MOLECULAR_MEDIATOR_INVOLVED_IN_INFLAMMATORY_RESPONSE	0.203349378458104		iCAF	GOBP_WOUND_HEALING_INVOLVED_IN_INFLAMMATORY_RESPONSE	0.944933461818253		iCAF	INFLAMED_ENDOTHELIUM	0.374130147686615
iCAF	GOBP_ACUTE_PHASE_RESPONSE	0.367147931195721		iCAF	GOBP_CYTOKINE_PRODUCTION_INVOLVED_IN_INFLAMMATORY_RESPONSE	0.0394449854955398		iCAF	GOBP_PRODUCTION_OF_MOLECULAR_MEDIATOR_INVOLVED_IN_INFLAMMATORY_RESPONSE	0.545763972683638		iCAF	GOBP_WOUND_HEALING_INVOLVED_IN_INFLAMMATORY_RESPONSE	1.29699374983393		iCAF	INFLAMED_ENDOTHELIUM	0.436506687272514
myCAF	GOBP_ACUTE_PHASE_RESPONSE	0.161513743240209		myCAF	GOBP_CYTOKINE_PRODUCTION_INVOLVED_IN_INFLAMMATORY_RESPONSE	-0.059101957968		myCAF	GOBP_PRODUCTION_OF_MOLECULAR_MEDIATOR_INVOLVED_IN_INFLAMMATORY_RESPONSE	0.185243299932505		myCAF	GOBP_WOUND_HEALING_INVOLVED_IN_INFLAMMATORY_RESPONSE	0.78087326796173		myCAF	INFLAMED_ENDOTHELIUM	0.277253739692825
iCAF	GOBP_ACUTE_PHASE_RESPONSE	0.328469749623966		iCAF	GOBP_CYTOKINE_PRODUCTION_INVOLVED_IN_INFLAMMATORY_RESPONSE	-0.142107800636091		iCAF	GOBP_PRODUCTION_OF_MOLECULAR_MEDIATOR_INVOLVED_IN_INFLAMMATORY_RESPONSE	0.0964892311383847		iCAF	GOBP_WOUND_HEALING_INVOLVED_IN_INFLAMMATORY_RESPONSE	1.02382956596535		iCAF	INFLAMED_ENDOTHELIUM	0.421206012076794
iCAF	GOBP_ACUTE_PHASE_RESPONSE	0.56052140456333		iCAF	GOBP_CYTOKINE_PRODUCTION_INVOLVED_IN_INFLAMMATORY_RESPONSE	0.115721064077307		iCAF	GOBP_PRODUCTION_OF_MOLECULAR_MEDIATOR_INVOLVED_IN_INFLAMMATORY_RESPONSE	0.383193905157232		iCAF	GOBP_WOUND_HEALING_INVOLVED_IN_INFLAMMATORY_RESPONSE	2.50183595324696		iCAF	INFLAMED_ENDOTHELIUM	0.399540850596739
myCAF	GOBP_ACUTE_PHASE_RESPONSE	0.21753920250538		myCAF	GOBP_CYTOKINE_PRODUCTION_INVOLVED_IN_INFLAMMATORY_RESPONSE	0.208948588707577		myCAF	GOBP_PRODUCTION_OF_MOLECULAR_MEDIATOR_INVOLVED_IN_INFLAMMATORY_RESPONSE	0.420277058641372		myCAF	GOBP_WOUND_HEALING_INVOLVED_IN_INFLAMMATORY_RESPONSE	1.2688852293731		myCAF	INFLAMED_ENDOTHELIUM	0.301683847507961
iCAF	GOBP_ACUTE_PHASE_RESPONSE	0.645631766411254		iCAF	GOBP_CYTOKINE_PRODUCTION_INVOLVED_IN_INFLAMMATORY_RESPONSE	0.227365897723346		iCAF	GOBP_PRODUCTION_OF_MOLECULAR_MEDIATOR_INVOLVED_IN_INFLAMMATORY_RESPONSE	0.574467441365346		iCAF	GOBP_WOUND_HEALING_INVOLVED_IN_INFLAMMATORY_RESPONSE	1.75410578733017		iCAF	INFLAMED_ENDOTHELIUM	0.477643071764436
iCAF	GOBP_ACUTE_PHASE_RESPONSE	0.268983050532478		iCAF	GOBP_CYTOKINE_PRODUCTION_INVOLVED_IN_INFLAMMATORY_RESPONSE	-0.0949573228033435		iCAF	GOBP_PRODUCTION_OF_MOLECULAR_MEDIATOR_INVOLVED_IN_INFLAMMATORY_RESPONSE	0.306447954777174		iCAF	GOBP_WOUND_HEALING_INVOLVED_IN_INFLAMMATORY_RESPONSE	1.02710998801757		iCAF	INFLAMED_ENDOTHELIUM	0.395557311828195
myCAF	GOBP_ACUTE_PHASE_RESPONSE	0.21352141080515		myCAF	GOBP_CYTOKINE_PRODUCTION_INVOLVED_IN_INFLAMMATORY_RESPONSE	0.166386692269062		myCAF	GOBP_PRODUCTION_OF_MOLECULAR_MEDIATOR_INVOLVED_IN_INFLAMMATORY_RESPONSE	0.375179728782291		myCAF	GOBP_WOUND_HEALING_INVOLVED_IN_INFLAMMATORY_RESPONSE	0.511758058741978		myCAF	INFLAMED_ENDOTHELIUM	0.3514206235222
myCAF	GOBP_ACUTE_PHASE_RESPONSE	0.262127954882555		myCAF	GOBP_CYTOKINE_PRODUCTION_INVOLVED_IN_INFLAMMATORY_RESPONSE	-0.0251766386436789		myCAF	GOBP_PRODUCTION_OF_MOLECULAR_MEDIATOR_INVOLVED_IN_INFLAMMATORY_RESPONSE	0.432443618213421		myCAF	GOBP_WOUND_HEALING_INVOLVED_IN_INFLAMMATORY_RESPONSE	1.39651587492104		myCAF	INFLAMED_ENDOTHELIUM	0.358349518084036
iCAF	GOBP_ACUTE_PHASE_RESPONSE	0.562943688437186		iCAF	GOBP_CYTOKINE_PRODUCTION_INVOLVED_IN_INFLAMMATORY_RESPONSE	0.088051717595896		iCAF	GOBP_PRODUCTION_OF_MOLECULAR_MEDIATOR_INVOLVED_IN_INFLAMMATORY_RESPONSE	0.26586022763364		iCAF	GOBP_WOUND_HEALING_INVOLVED_IN_INFLAMMATORY_RESPONSE	1.52005689269597		iCAF	INFLAMED_ENDOTHELIUM	0.382640562127707
iCAF	GOBP_ACUTE_PHASE_RESPONSE	0.177155046729479		iCAF	GOBP_CYTOKINE_PRODUCTION_INVOLVED_IN_INFLAMMATORY_RESPONSE	0.443696793799955		iCAF	GOBP_PRODUCTION_OF_MOLECULAR_MEDIATOR_INVOLVED_IN_INFLAMMATORY_RESPONSE	0.845191690192777		iCAF	GOBP_WOUND_HEALING_INVOLVED_IN_INFLAMMATORY_RESPONSE	2.1324401729892		iCAF	INFLAMED_ENDOTHELIUM	0.40548392266986
iCAF	GOBP_ACUTE_PHASE_RESPONSE	0.344824898285611		iCAF	GOBP_CYTOKINE_PRODUCTION_INVOLVED_IN_INFLAMMATORY_RESPONSE	-0.132117853508628		iCAF	GOBP_PRODUCTION_OF_MOLECULAR_MEDIATOR_INVOLVED_IN_INFLAMMATORY_RESPONSE	0.145594449172491		iCAF	GOBP_WOUND_HEALING_INVOLVED_IN_INFLAMMATORY_RESPONSE	1.59842539701789		iCAF	INFLAMED_ENDOTHELIUM	0.343993469610898
iCAF	GOBP_ACUTE_PHASE_RESPONSE	0.151686898547368		iCAF	GOBP_CYTOKINE_PRODUCTION_INVOLVED_IN_INFLAMMATORY_RESPONSE	0.0287580119917577		iCAF	GOBP_PRODUCTION_OF_MOLECULAR_MEDIATOR_INVOLVED_IN_INFLAMMATORY_RESPONSE	0.362977176853699		iCAF	GOBP_WOUND_HEALING_INVOLVED_IN_INFLAMMATORY_RESPONSE	0.728387329564404		iCAF	INFLAMED_ENDOTHELIUM	0.278319277997428
myCAF	GOBP_ACUTE_PHASE_RESPONSE	0.144117253666392		myCAF	GOBP_CYTOKINE_PRODUCTION_INVOLVED_IN_INFLAMMATORY_RESPONSE	-0.0184354488223997		myCAF	GOBP_PRODUCTION_OF_MOLECULAR_MEDIATOR_INVOLVED_IN_INFLAMMATORY_RESPONSE	0.367090575669177		myCAF	GOBP_WOUND_HEALING_INVOLVED_IN_INFLAMMATORY_RESPONSE	1.43577405170561		myCAF	INFLAMED_ENDOTHELIUM	0.333499555063154
myCAF	GOBP_ACUTE_PHASE_RESPONSE	0.3811487502421		myCAF	GOBP_CYTOKINE_PRODUCTION_INVOLVED_IN_INFLAMMATORY_RESPONSE	0.0264857091391959		myCAF	GOBP_PRODUCTION_OF_MOLECULAR_MEDIATOR_INVOLVED_IN_INFLAMMATORY_RESPONSE	0.267407061850121		myCAF	GOBP_WOUND_HEALING_INVOLVED_IN_INFLAMMATORY_RESPONSE	0.956325064466645		myCAF	INFLAMED_ENDOTHELIUM	0.350203687368451
myCAF	GOBP_ACUTE_PHASE_RESPONSE	0.104831273164908		myCAF	GOBP_CYTOKINE_PRODUCTION_INVOLVED_IN_INFLAMMATORY_RESPONSE	-0.105923725054104		myCAF	GOBP_PRODUCTION_OF_MOLECULAR_MEDIATOR_INVOLVED_IN_INFLAMMATORY_RESPONSE	0.369877944257603		myCAF	GOBP_WOUND_HEALING_INVOLVED_IN_INFLAMMATORY_RESPONSE	0.92938809297616		myCAF	INFLAMED_ENDOTHELIUM	0.246853270807642
iCAF	GOBP_ACUTE_PHASE_RESPONSE	0.394033537853227		iCAF	GOBP_CYTOKINE_PRODUCTION_INVOLVED_IN_INFLAMMATORY_RESPONSE	-0.0726988084667698		iCAF	GOBP_PRODUCTION_OF_MOLECULAR_MEDIATOR_INVOLVED_IN_INFLAMMATORY_RESPONSE	0.352707597953974		iCAF	GOBP_WOUND_HEALING_INVOLVED_IN_INFLAMMATORY_RESPONSE	1.84006071774093		iCAF	INFLAMED_ENDOTHELIUM	0.387973752293833
myCAF	GOBP_ACUTE_PHASE_RESPONSE	0.177208085842801		myCAF	GOBP_CYTOKINE_PRODUCTION_INVOLVED_IN_INFLAMMATORY_RESPONSE	-0.00246666821864642		myCAF	GOBP_PRODUCTION_OF_MOLECULAR_MEDIATOR_INVOLVED_IN_INFLAMMATORY_RESPONSE	0.24688526775662		myCAF	GOBP_WOUND_HEALING_INVOLVED_IN_INFLAMMATORY_RESPONSE	1.21907219213247		myCAF	INFLAMED_ENDOTHELIUM	0.312758570609649
myCAF	GOBP_ACUTE_PHASE_RESPONSE	0.020730243546202		myCAF	GOBP_CYTOKINE_PRODUCTION_INVOLVED_IN_INFLAMMATORY_RESPONSE	-0.120932380879538		myCAF	GOBP_PRODUCTION_OF_MOLECULAR_MEDIATOR_INVOLVED_IN_INFLAMMATORY_RESPONSE	0.273937748601953		myCAF	GOBP_WOUND_HEALING_INVOLVED_IN_INFLAMMATORY_RESPONSE	0.93879139635747		myCAF	INFLAMED_ENDOTHELIUM	0.295437546990639
myCAF	GOBP_ACUTE_PHASE_RESPONSE	0.346924559041892		myCAF	GOBP_CYTOKINE_PRODUCTION_INVOLVED_IN_INFLAMMATORY_RESPONSE	-0.122718895001134		myCAF	GOBP_PRODUCTION_OF_MOLECULAR_MEDIATOR_INVOLVED_IN_INFLAMMATORY_RESPONSE	0.240099679509721		myCAF	GOBP_WOUND_HEALING_INVOLVED_IN_INFLAMMATORY_RESPONSE	1.41644734616534		myCAF	INFLAMED_ENDOTHELIUM	0.320595356430664
myCAF	GOBP_ACUTE_PHASE_RESPONSE	0.226981837634681		myCAF	GOBP_CYTOKINE_PRODUCTION_INVOLVED_IN_INFLAMMATORY_RESPONSE	0.0699962702985838		myCAF	GOBP_PRODUCTION_OF_MOLECULAR_MEDIATOR_INVOLVED_IN_INFLAMMATORY_RESPONSE	0.455347070192247		myCAF	GOBP_WOUND_HEALING_INVOLVED_IN_INFLAMMATORY_RESPONSE	1.52723092473074		myCAF	INFLAMED_ENDOTHELIUM	0.335074983813886
iCAF	GOBP_ACUTE_PHASE_RESPONSE	0.202681276301827		iCAF	GOBP_CYTOKINE_PRODUCTION_INVOLVED_IN_INFLAMMATORY_RESPONSE	0.163373309743254		iCAF	GOBP_PRODUCTION_OF_MOLECULAR_MEDIATOR_INVOLVED_IN_INFLAMMATORY_RESPONSE	0.364396688153118		iCAF	GOBP_WOUND_HEALING_INVOLVED_IN_INFLAMMATORY_RESPONSE	1.48923264359123		iCAF	INFLAMED_ENDOTHELIUM	0.382630832781172
myCAF	GOBP_ACUTE_PHASE_RESPONSE	0.317493611146985		myCAF	GOBP_CYTOKINE_PRODUCTION_INVOLVED_IN_INFLAMMATORY_RESPONSE	0.0250867611280124		myCAF	GOBP_PRODUCTION_OF_MOLECULAR_MEDIATOR_INVOLVED_IN_INFLAMMATORY_RESPONSE	0.276693022074406		myCAF	GOBP_WOUND_HEALING_INVOLVED_IN_INFLAMMATORY_RESPONSE	0.747571454892499		myCAF	INFLAMED_ENDOTHELIUM	0.28797164782037
iCAF	GOBP_ACUTE_PHASE_RESPONSE	0.462165180191853		iCAF	GOBP_CYTOKINE_PRODUCTION_INVOLVED_IN_INFLAMMATORY_RESPONSE	0.0367856866861143		iCAF	GOBP_PRODUCTION_OF_MOLECULAR_MEDIATOR_INVOLVED_IN_INFLAMMATORY_RESPONSE	0.154745065132584		iCAF	GOBP_WOUND_HEALING_INVOLVED_IN_INFLAMMATORY_RESPONSE	0.546639332551033		iCAF	INFLAMED_ENDOTHELIUM	0.385586082900127
iCAF	GOBP_ACUTE_PHASE_RESPONSE	0.0995476977209191		iCAF	GOBP_CYTOKINE_PRODUCTION_INVOLVED_IN_INFLAMMATORY_RESPONSE	-0.0155116958041722		iCAF	GOBP_PRODUCTION_OF_MOLECULAR_MEDIATOR_INVOLVED_IN_INFLAMMATORY_RESPONSE	0.241355121688546		iCAF	GOBP_WOUND_HEALING_INVOLVED_IN_INFLAMMATORY_RESPONSE	0.83975030106796		iCAF	INFLAMED_ENDOTHELIUM	0.290442166884398
myCAF	GOBP_ACUTE_PHASE_RESPONSE	0.146984449053593		myCAF	GOBP_CYTOKINE_PRODUCTION_INVOLVED_IN_INFLAMMATORY_RESPONSE	0.0361667101521371		myCAF	GOBP_PRODUCTION_OF_MOLECULAR_MEDIATOR_INVOLVED_IN_INFLAMMATORY_RESPONSE	0.472238086669524		myCAF	GOBP_WOUND_HEALING_INVOLVED_IN_INFLAMMATORY_RESPONSE	1.50753067705531		myCAF	INFLAMED_ENDOTHELIUM	0.313983883102649
myCAF	GOBP_ACUTE_PHASE_RESPONSE	0.244582472983799		myCAF	GOBP_CYTOKINE_PRODUCTION_INVOLVED_IN_INFLAMMATORY_RESPONSE	-0.105934193936867		myCAF	GOBP_PRODUCTION_OF_MOLECULAR_MEDIATOR_INVOLVED_IN_INFLAMMATORY_RESPONSE	0.370186958824499		myCAF	GOBP_WOUND_HEALING_INVOLVED_IN_INFLAMMATORY_RESPONSE	0.793885043132855		myCAF	INFLAMED_ENDOTHELIUM	0.323471468591693
myCAF	GOBP_ACUTE_PHASE_RESPONSE	0.475711131222589		myCAF	GOBP_CYTOKINE_PRODUCTION_INVOLVED_IN_INFLAMMATORY_RESPONSE	0.247896920692157		myCAF	GOBP_PRODUCTION_OF_MOLECULAR_MEDIATOR_INVOLVED_IN_INFLAMMATORY_RESPONSE	0.576456498899039		myCAF	GOBP_WOUND_HEALING_INVOLVED_IN_INFLAMMATORY_RESPONSE	1.5383860985466		myCAF	INFLAMED_ENDOTHELIUM	0.481945448600512
iCAF	GOBP_ACUTE_PHASE_RESPONSE	0.579420968138221		iCAF	GOBP_CYTOKINE_PRODUCTION_INVOLVED_IN_INFLAMMATORY_RESPONSE	-0.0368012849923709		iCAF	GOBP_PRODUCTION_OF_MOLECULAR_MEDIATOR_INVOLVED_IN_INFLAMMATORY_RESPONSE	0.382622028928654		iCAF	GOBP_WOUND_HEALING_INVOLVED_IN_INFLAMMATORY_RESPONSE	0.804799036403774		iCAF	INFLAMED_ENDOTHELIUM	0.348056133112645
iCAF	GOBP_ACUTE_PHASE_RESPONSE	0.160714005007068		iCAF	GOBP_CYTOKINE_PRODUCTION_INVOLVED_IN_INFLAMMATORY_RESPONSE	0.14361857275463		iCAF	GOBP_PRODUCTION_OF_MOLECULAR_MEDIATOR_INVOLVED_IN_INFLAMMATORY_RESPONSE	0.431227555233151		iCAF	GOBP_WOUND_HEALING_INVOLVED_IN_INFLAMMATORY_RESPONSE	1.78919925617002		iCAF	INFLAMED_ENDOTHELIUM	0.276629607074189
iCAF	GOBP_ACUTE_PHASE_RESPONSE	0.489359841713017		iCAF	GOBP_CYTOKINE_PRODUCTION_INVOLVED_IN_INFLAMMATORY_RESPONSE	0.0988136880617585		iCAF	GOBP_PRODUCTION_OF_MOLECULAR_MEDIATOR_INVOLVED_IN_INFLAMMATORY_RESPONSE	0.531331611375084		iCAF	GOBP_WOUND_HEALING_INVOLVED_IN_INFLAMMATORY_RESPONSE	1.4736603038959		iCAF	INFLAMED_ENDOTHELIUM	0.446254780715297
iCAF	GOBP_ACUTE_PHASE_RESPONSE	0.149223665837531		iCAF	GOBP_CYTOKINE_PRODUCTION_INVOLVED_IN_INFLAMMATORY_RESPONSE	0.294700964640211		iCAF	GOBP_PRODUCTION_OF_MOLECULAR_MEDIATOR_INVOLVED_IN_INFLAMMATORY_RESPONSE	0.410328741694321		iCAF	GOBP_WOUND_HEALING_INVOLVED_IN_INFLAMMATORY_RESPONSE	1.50808744911106		iCAF	INFLAMED_ENDOTHELIUM	0.40349817779578
iCAF	GOBP_ACUTE_PHASE_RESPONSE	0.262786737114081		iCAF	GOBP_CYTOKINE_PRODUCTION_INVOLVED_IN_INFLAMMATORY_RESPONSE	0.207538902758923		iCAF	GOBP_PRODUCTION_OF_MOLECULAR_MEDIATOR_INVOLVED_IN_INFLAMMATORY_RESPONSE	0.469479399839026		iCAF	GOBP_WOUND_HEALING_INVOLVED_IN_INFLAMMATORY_RESPONSE	2.54055628082175		iCAF	INFLAMED_ENDOTHELIUM	0.36870231310468
iCAF	GOBP_ACUTE_PHASE_RESPONSE	0.261449164136837		iCAF	GOBP_CYTOKINE_PRODUCTION_INVOLVED_IN_INFLAMMATORY_RESPONSE	0.134078595316158		iCAF	GOBP_PRODUCTION_OF_MOLECULAR_MEDIATOR_INVOLVED_IN_INFLAMMATORY_RESPONSE	0.343519053497347		iCAF	GOBP_WOUND_HEALING_INVOLVED_IN_INFLAMMATORY_RESPONSE	1.54878496053239		iCAF	INFLAMED_ENDOTHELIUM	0.328966857332462
iCAF	GOBP_ACUTE_PHASE_RESPONSE	0.370502652774506		iCAF	GOBP_CYTOKINE_PRODUCTION_INVOLVED_IN_INFLAMMATORY_RESPONSE	0.139669699564119		iCAF	GOBP_PRODUCTION_OF_MOLECULAR_MEDIATOR_INVOLVED_IN_INFLAMMATORY_RESPONSE	0.455629076173903		iCAF	GOBP_WOUND_HEALING_INVOLVED_IN_INFLAMMATORY_RESPONSE	1.82694242827342		iCAF	INFLAMED_ENDOTHELIUM	0.477852539684489
myCAF	GOBP_ACUTE_PHASE_RESPONSE	0.399038967228609		myCAF	GOBP_CYTOKINE_PRODUCTION_INVOLVED_IN_INFLAMMATORY_RESPONSE	0.041671000701322		myCAF	GOBP_PRODUCTION_OF_MOLECULAR_MEDIATOR_INVOLVED_IN_INFLAMMATORY_RESPONSE	0.351633411475581		myCAF	GOBP_WOUND_HEALING_INVOLVED_IN_INFLAMMATORY_RESPONSE	1.09137247728715		myCAF	INFLAMED_ENDOTHELIUM	0.327894942006222
myCAF	GOBP_ACUTE_PHASE_RESPONSE	0.165723869937927		myCAF	GOBP_CYTOKINE_PRODUCTION_INVOLVED_IN_INFLAMMATORY_RESPONSE	0.0618658394682173		myCAF	GOBP_PRODUCTION_OF_MOLECULAR_MEDIATOR_INVOLVED_IN_INFLAMMATORY_RESPONSE	0.229556206247372		myCAF	GOBP_WOUND_HEALING_INVOLVED_IN_INFLAMMATORY_RESPONSE	0.704088440306676		myCAF	INFLAMED_ENDOTHELIUM	0.326254376555991
iCAF	GOBP_ACUTE_PHASE_RESPONSE	0.618493733301657		iCAF	GOBP_CYTOKINE_PRODUCTION_INVOLVED_IN_INFLAMMATORY_RESPONSE	0.212422176409703		iCAF	GOBP_PRODUCTION_OF_MOLECULAR_MEDIATOR_INVOLVED_IN_INFLAMMATORY_RESPONSE	0.549459425407803		iCAF	GOBP_WOUND_HEALING_INVOLVED_IN_INFLAMMATORY_RESPONSE	1.85557440185015		iCAF	INFLAMED_ENDOTHELIUM	0.466696913376715
myCAF	GOBP_ACUTE_PHASE_RESPONSE	0.125103926572275		myCAF	GOBP_CYTOKINE_PRODUCTION_INVOLVED_IN_INFLAMMATORY_RESPONSE	-0.144648149670498		myCAF	GOBP_PRODUCTION_OF_MOLECULAR_MEDIATOR_INVOLVED_IN_INFLAMMATORY_RESPONSE	0.191474598267996		myCAF	GOBP_WOUND_HEALING_INVOLVED_IN_INFLAMMATORY_RESPONSE	1.63403579657223		myCAF	INFLAMED_ENDOTHELIUM	0.347080533229532
myCAF	GOBP_ACUTE_PHASE_RESPONSE	0.0301972154415568		myCAF	GOBP_CYTOKINE_PRODUCTION_INVOLVED_IN_INFLAMMATORY_RESPONSE	0.196215282812414		myCAF	GOBP_PRODUCTION_OF_MOLECULAR_MEDIATOR_INVOLVED_IN_INFLAMMATORY_RESPONSE	0.37338386342782		myCAF	GOBP_WOUND_HEALING_INVOLVED_IN_INFLAMMATORY_RESPONSE	1.29600387281286		myCAF	INFLAMED_ENDOTHELIUM	0.299458477211469
myCAF	GOBP_ACUTE_PHASE_RESPONSE	0.290356560574666		myCAF	GOBP_CYTOKINE_PRODUCTION_INVOLVED_IN_INFLAMMATORY_RESPONSE	0.0891236763743032		myCAF	GOBP_PRODUCTION_OF_MOLECULAR_MEDIATOR_INVOLVED_IN_INFLAMMATORY_RESPONSE	0.341952224279404		myCAF	GOBP_WOUND_HEALING_INVOLVED_IN_INFLAMMATORY_RESPONSE	1.27714269951978		myCAF	INFLAMED_ENDOTHELIUM	0.346544933260461
iCAF	GOBP_ACUTE_PHASE_RESPONSE	0.244548631519302		iCAF	GOBP_CYTOKINE_PRODUCTION_INVOLVED_IN_INFLAMMATORY_RESPONSE	0.112876901465171		iCAF	GOBP_PRODUCTION_OF_MOLECULAR_MEDIATOR_INVOLVED_IN_INFLAMMATORY_RESPONSE	0.35094596120899		iCAF	GOBP_WOUND_HEALING_INVOLVED_IN_INFLAMMATORY_RESPONSE	1.05777998105246		iCAF	INFLAMED_ENDOTHELIUM	0.42396204407134
myCAF	GOBP_ACUTE_PHASE_RESPONSE	0.12909301650182		myCAF	GOBP_CYTOKINE_PRODUCTION_INVOLVED_IN_INFLAMMATORY_RESPONSE	0.067317359530152		myCAF	GOBP_PRODUCTION_OF_MOLECULAR_MEDIATOR_INVOLVED_IN_INFLAMMATORY_RESPONSE	0.195961154384422		myCAF	GOBP_WOUND_HEALING_INVOLVED_IN_INFLAMMATORY_RESPONSE	1.51125841403352		myCAF	INFLAMED_ENDOTHELIUM	0.273653465396745
myCAF	GOBP_ACUTE_PHASE_RESPONSE	0.0699519673373684		myCAF	GOBP_CYTOKINE_PRODUCTION_INVOLVED_IN_INFLAMMATORY_RESPONSE	0.135717787252073		myCAF	GOBP_PRODUCTION_OF_MOLECULAR_MEDIATOR_INVOLVED_IN_INFLAMMATORY_RESPONSE	0.523029404609067		myCAF	GOBP_WOUND_HEALING_INVOLVED_IN_INFLAMMATORY_RESPONSE	0.852979183349069		myCAF	INFLAMED_ENDOTHELIUM	0.41229832958174
myCAF	GOBP_ACUTE_PHASE_RESPONSE	0.295643412284369		myCAF	GOBP_CYTOKINE_PRODUCTION_INVOLVED_IN_INFLAMMATORY_RESPONSE	0.06637855773401		myCAF	GOBP_PRODUCTION_OF_MOLECULAR_MEDIATOR_INVOLVED_IN_INFLAMMATORY_RESPONSE	0.295954719899376		myCAF	GOBP_WOUND_HEALING_INVOLVED_IN_INFLAMMATORY_RESPONSE	1.22605145618999		myCAF	INFLAMED_ENDOTHELIUM	0.333283748688192
iCAF	GOBP_ACUTE_PHASE_RESPONSE	0.50264943668464		iCAF	GOBP_CYTOKINE_PRODUCTION_INVOLVED_IN_INFLAMMATORY_RESPONSE	0.218909487994937		iCAF	GOBP_PRODUCTION_OF_MOLECULAR_MEDIATOR_INVOLVED_IN_INFLAMMATORY_RESPONSE	0.487600762874584		iCAF	GOBP_WOUND_HEALING_INVOLVED_IN_INFLAMMATORY_RESPONSE	1.1568469247087		iCAF	INFLAMED_ENDOTHELIUM	0.468653601170289
iCAF	GOBP_ACUTE_PHASE_RESPONSE	-0.0204244274516837		iCAF	GOBP_CYTOKINE_PRODUCTION_INVOLVED_IN_INFLAMMATORY_RESPONSE	-0.0282762205229234		iCAF	GOBP_PRODUCTION_OF_MOLECULAR_MEDIATOR_INVOLVED_IN_INFLAMMATORY_RESPONSE	0.234139440561651		iCAF	GOBP_WOUND_HEALING_INVOLVED_IN_INFLAMMATORY_RESPONSE	1.34891477162063		iCAF	INFLAMED_ENDOTHELIUM	0.326234133338468
myCAF	GOBP_ACUTE_PHASE_RESPONSE	0.0861610079184341		myCAF	GOBP_CYTOKINE_PRODUCTION_INVOLVED_IN_INFLAMMATORY_RESPONSE	0.0259699994250417		myCAF	GOBP_PRODUCTION_OF_MOLECULAR_MEDIATOR_INVOLVED_IN_INFLAMMATORY_RESPONSE	0.289211185032231		myCAF	GOBP_WOUND_HEALING_INVOLVED_IN_INFLAMMATORY_RESPONSE	2.16758921422245		myCAF	INFLAMED_ENDOTHELIUM	0.327750336997918
myCAF	GOBP_ACUTE_PHASE_RESPONSE	0.114962474287416		myCAF	GOBP_CYTOKINE_PRODUCTION_INVOLVED_IN_INFLAMMATORY_RESPONSE	-0.0317905841104024		myCAF	GOBP_PRODUCTION_OF_MOLECULAR_MEDIATOR_INVOLVED_IN_INFLAMMATORY_RESPONSE	0.409083037060632		myCAF	GOBP_WOUND_HEALING_INVOLVED_IN_INFLAMMATORY_RESPONSE	1.26084215025085		myCAF	INFLAMED_ENDOTHELIUM	0.361008543870702
myCAF	GOBP_ACUTE_PHASE_RESPONSE	-0.0220186119188562		myCAF	GOBP_CYTOKINE_PRODUCTION_INVOLVED_IN_INFLAMMATORY_RESPONSE	-0.0529672881598109		myCAF	GOBP_PRODUCTION_OF_MOLECULAR_MEDIATOR_INVOLVED_IN_INFLAMMATORY_RESPONSE	0.0910603543871405		myCAF	GOBP_WOUND_HEALING_INVOLVED_IN_INFLAMMATORY_RESPONSE	0.896635463507671		myCAF	INFLAMED_ENDOTHELIUM	0.168607524720095
iCAF	GOBP_ACUTE_PHASE_RESPONSE	0.344144345524595		iCAF	GOBP_CYTOKINE_PRODUCTION_INVOLVED_IN_INFLAMMATORY_RESPONSE	0.0803366370989504		iCAF	GOBP_PRODUCTION_OF_MOLECULAR_MEDIATOR_INVOLVED_IN_INFLAMMATORY_RESPONSE	0.540716604287411		iCAF	GOBP_WOUND_HEALING_INVOLVED_IN_INFLAMMATORY_RESPONSE	1.70041526769367		iCAF	INFLAMED_ENDOTHELIUM	0.419796337549255
myCAF	GOBP_ACUTE_PHASE_RESPONSE	0.104314892285812		myCAF	GOBP_CYTOKINE_PRODUCTION_INVOLVED_IN_INFLAMMATORY_RESPONSE	-0.18776324798844		myCAF	GOBP_PRODUCTION_OF_MOLECULAR_MEDIATOR_INVOLVED_IN_INFLAMMATORY_RESPONSE	0.0920484519655561		myCAF	GOBP_WOUND_HEALING_INVOLVED_IN_INFLAMMATORY_RESPONSE	1.27920540277174		myCAF	INFLAMED_ENDOTHELIUM	0.265255061024291
iCAF	GOBP_ACUTE_PHASE_RESPONSE	0.42427430711958		iCAF	GOBP_CYTOKINE_PRODUCTION_INVOLVED_IN_INFLAMMATORY_RESPONSE	0.226570983835689		iCAF	GOBP_PRODUCTION_OF_MOLECULAR_MEDIATOR_INVOLVED_IN_INFLAMMATORY_RESPONSE	0.589097181202883		iCAF	GOBP_WOUND_HEALING_INVOLVED_IN_INFLAMMATORY_RESPONSE	1.52772095442089		iCAF	INFLAMED_ENDOTHELIUM	0.360651451898222
iCAF	GOBP_ACUTE_PHASE_RESPONSE	0.297038054436196		iCAF	GOBP_CYTOKINE_PRODUCTION_INVOLVED_IN_INFLAMMATORY_RESPONSE	0.292533167128939		iCAF	GOBP_PRODUCTION_OF_MOLECULAR_MEDIATOR_INVOLVED_IN_INFLAMMATORY_RESPONSE	0.455754219083716		iCAF	GOBP_WOUND_HEALING_INVOLVED_IN_INFLAMMATORY_RESPONSE	2.23910614357404		iCAF	INFLAMED_ENDOTHELIUM	0.382804705275965
myCAF	GOBP_ACUTE_PHASE_RESPONSE	0.514617094946883		myCAF	GOBP_CYTOKINE_PRODUCTION_INVOLVED_IN_INFLAMMATORY_RESPONSE	-0.0395658545848257		myCAF	GOBP_PRODUCTION_OF_MOLECULAR_MEDIATOR_INVOLVED_IN_INFLAMMATORY_RESPONSE	0.531214887867315		myCAF	GOBP_WOUND_HEALING_INVOLVED_IN_INFLAMMATORY_RESPONSE	2.21275726454161		myCAF	INFLAMED_ENDOTHELIUM	0.220187586297551
iCAF	GOBP_ACUTE_PHASE_RESPONSE	0.0737940889662346		iCAF	GOBP_CYTOKINE_PRODUCTION_INVOLVED_IN_INFLAMMATORY_RESPONSE	0.48964980311709		iCAF	GOBP_PRODUCTION_OF_MOLECULAR_MEDIATOR_INVOLVED_IN_INFLAMMATORY_RESPONSE	0.716965367299321		iCAF	GOBP_WOUND_HEALING_INVOLVED_IN_INFLAMMATORY_RESPONSE	0.714401595377231		iCAF	INFLAMED_ENDOTHELIUM	0.464017508397566
iCAF	GOBP_ACUTE_PHASE_RESPONSE	0.460696412025137		iCAF	GOBP_CYTOKINE_PRODUCTION_INVOLVED_IN_INFLAMMATORY_RESPONSE	0.270850951981764		iCAF	GOBP_PRODUCTION_OF_MOLECULAR_MEDIATOR_INVOLVED_IN_INFLAMMATORY_RESPONSE	0.66352329176607		iCAF	GOBP_WOUND_HEALING_INVOLVED_IN_INFLAMMATORY_RESPONSE	1.84182467914052		iCAF	INFLAMED_ENDOTHELIUM	0.354234140952636
myCAF	GOBP_ACUTE_PHASE_RESPONSE	0.411393092055543		myCAF	GOBP_CYTOKINE_PRODUCTION_INVOLVED_IN_INFLAMMATORY_RESPONSE	0.0183565084482374		myCAF	GOBP_PRODUCTION_OF_MOLECULAR_MEDIATOR_INVOLVED_IN_INFLAMMATORY_RESPONSE	0.229752661976475		myCAF	GOBP_WOUND_HEALING_INVOLVED_IN_INFLAMMATORY_RESPONSE	2.28690010131233		myCAF	INFLAMED_ENDOTHELIUM	0.228801838502405
myCAF	GOBP_ACUTE_PHASE_RESPONSE	0.190175252244914		myCAF	GOBP_CYTOKINE_PRODUCTION_INVOLVED_IN_INFLAMMATORY_RESPONSE	0.195731447685113		myCAF	GOBP_PRODUCTION_OF_MOLECULAR_MEDIATOR_INVOLVED_IN_INFLAMMATORY_RESPONSE	0.542929519616849		myCAF	GOBP_WOUND_HEALING_INVOLVED_IN_INFLAMMATORY_RESPONSE	1.22739342326938		myCAF	INFLAMED_ENDOTHELIUM	0.427558799595785
iCAF	GOBP_ACUTE_PHASE_RESPONSE	-0.000573793666674102		iCAF	GOBP_CYTOKINE_PRODUCTION_INVOLVED_IN_INFLAMMATORY_RESPONSE	0.162448555497622		iCAF	GOBP_PRODUCTION_OF_MOLECULAR_MEDIATOR_INVOLVED_IN_INFLAMMATORY_RESPONSE	0.403055823467643		iCAF	GOBP_WOUND_HEALING_INVOLVED_IN_INFLAMMATORY_RESPONSE	2.442256079675		iCAF	INFLAMED_ENDOTHELIUM	0.360449524790867
myCAF	GOBP_ACUTE_PHASE_RESPONSE	0.194630361072247		myCAF	GOBP_CYTOKINE_PRODUCTION_INVOLVED_IN_INFLAMMATORY_RESPONSE	-0.0439412595219324		myCAF	GOBP_PRODUCTION_OF_MOLECULAR_MEDIATOR_INVOLVED_IN_INFLAMMATORY_RESPONSE	0.3178609699323		myCAF	GOBP_WOUND_HEALING_INVOLVED_IN_INFLAMMATORY_RESPONSE	1.81588941526315		myCAF	INFLAMED_ENDOTHELIUM	0.279137378737678
iCAF	GOBP_ACUTE_PHASE_RESPONSE	0.297556022398126		iCAF	GOBP_CYTOKINE_PRODUCTION_INVOLVED_IN_INFLAMMATORY_RESPONSE	0.137847944899403		iCAF	GOBP_PRODUCTION_OF_MOLECULAR_MEDIATOR_INVOLVED_IN_INFLAMMATORY_RESPONSE	0.658779191471646		iCAF	GOBP_WOUND_HEALING_INVOLVED_IN_INFLAMMATORY_RESPONSE	1.08121931082996		iCAF	INFLAMED_ENDOTHELIUM	0.419688241600599
iCAF	GOBP_ACUTE_PHASE_RESPONSE	0.184343050736374		iCAF	GOBP_CYTOKINE_PRODUCTION_INVOLVED_IN_INFLAMMATORY_RESPONSE	0.126873892898905		iCAF	GOBP_PRODUCTION_OF_MOLECULAR_MEDIATOR_INVOLVED_IN_INFLAMMATORY_RESPONSE	0.345529598530281		iCAF	GOBP_WOUND_HEALING_INVOLVED_IN_INFLAMMATORY_RESPONSE	1.7033945275006		iCAF	INFLAMED_ENDOTHELIUM	0.246750965488193
myCAF	GOBP_ACUTE_PHASE_RESPONSE	0.323033648493299		myCAF	GOBP_CYTOKINE_PRODUCTION_INVOLVED_IN_INFLAMMATORY_RESPONSE	-0.060590249521228		myCAF	GOBP_PRODUCTION_OF_MOLECULAR_MEDIATOR_INVOLVED_IN_INFLAMMATORY_RESPONSE	0.337061434715821		myCAF	GOBP_WOUND_HEALING_INVOLVED_IN_INFLAMMATORY_RESPONSE	1.95070348008771		myCAF	INFLAMED_ENDOTHELIUM	0.390849132782774
myCAF	GOBP_ACUTE_PHASE_RESPONSE	0.192832899359082		myCAF	GOBP_CYTOKINE_PRODUCTION_INVOLVED_IN_INFLAMMATORY_RESPONSE	-0.0492002504189783		myCAF	GOBP_PRODUCTION_OF_MOLECULAR_MEDIATOR_INVOLVED_IN_INFLAMMATORY_RESPONSE	0.120268434810343		myCAF	GOBP_WOUND_HEALING_INVOLVED_IN_INFLAMMATORY_RESPONSE	1.25808671875001		myCAF	INFLAMED_ENDOTHELIUM	0.366654064336578
myCAF	GOBP_ACUTE_PHASE_RESPONSE	0.274240437512123		myCAF	GOBP_CYTOKINE_PRODUCTION_INVOLVED_IN_INFLAMMATORY_RESPONSE	0.0480848975897409		myCAF	GOBP_PRODUCTION_OF_MOLECULAR_MEDIATOR_INVOLVED_IN_INFLAMMATORY_RESPONSE	0.326258008724871		myCAF	GOBP_WOUND_HEALING_INVOLVED_IN_INFLAMMATORY_RESPONSE	1.66252334485108		myCAF	INFLAMED_ENDOTHELIUM	0.301795850558505
iCAF	GOBP_ACUTE_PHASE_RESPONSE	0.265176620049082		iCAF	GOBP_CYTOKINE_PRODUCTION_INVOLVED_IN_INFLAMMATORY_RESPONSE	0.201936446409462		iCAF	GOBP_PRODUCTION_OF_MOLECULAR_MEDIATOR_INVOLVED_IN_INFLAMMATORY_RESPONSE	0.469581667560025		iCAF	GOBP_WOUND_HEALING_INVOLVED_IN_INFLAMMATORY_RESPONSE	2.07889056491266		iCAF	INFLAMED_ENDOTHELIUM	0.398204963859371
iCAF	GOBP_ACUTE_PHASE_RESPONSE	0.325001065819098		iCAF	GOBP_CYTOKINE_PRODUCTION_INVOLVED_IN_INFLAMMATORY_RESPONSE	0.153145727524623		iCAF	GOBP_PRODUCTION_OF_MOLECULAR_MEDIATOR_INVOLVED_IN_INFLAMMATORY_RESPONSE	0.410613162146594		iCAF	GOBP_WOUND_HEALING_INVOLVED_IN_INFLAMMATORY_RESPONSE	1.73435079031879		iCAF	INFLAMED_ENDOTHELIUM	0.450807025729806
myCAF	GOBP_ACUTE_PHASE_RESPONSE	-0.0657754727419237		myCAF	GOBP_CYTOKINE_PRODUCTION_INVOLVED_IN_INFLAMMATORY_RESPONSE	-0.0598357070744431		myCAF	GOBP_PRODUCTION_OF_MOLECULAR_MEDIATOR_INVOLVED_IN_INFLAMMATORY_RESPONSE	0.39544782404312		myCAF	GOBP_WOUND_HEALING_INVOLVED_IN_INFLAMMATORY_RESPONSE	2.80845470593065		myCAF	INFLAMED_ENDOTHELIUM	0.346379895983351
iCAF	GOBP_ACUTE_PHASE_RESPONSE	0.0900729710442996		iCAF	GOBP_CYTOKINE_PRODUCTION_INVOLVED_IN_INFLAMMATORY_RESPONSE	0.139793927139986		iCAF	GOBP_PRODUCTION_OF_MOLECULAR_MEDIATOR_INVOLVED_IN_INFLAMMATORY_RESPONSE	0.526383434289065		iCAF	GOBP_WOUND_HEALING_INVOLVED_IN_INFLAMMATORY_RESPONSE	0.449050093594902		iCAF	INFLAMED_ENDOTHELIUM	0.325352926121283
iCAF	GOBP_ACUTE_PHASE_RESPONSE	0.225573736779806		iCAF	GOBP_CYTOKINE_PRODUCTION_INVOLVED_IN_INFLAMMATORY_RESPONSE	0.267909520860472		iCAF	GOBP_PRODUCTION_OF_MOLECULAR_MEDIATOR_INVOLVED_IN_INFLAMMATORY_RESPONSE	0.301159714344077		iCAF	GOBP_WOUND_HEALING_INVOLVED_IN_INFLAMMATORY_RESPONSE	1.2747847601862		iCAF	INFLAMED_ENDOTHELIUM	0.424552995951366
iCAF	GOBP_ACUTE_PHASE_RESPONSE	0.375756566042686		iCAF	GOBP_CYTOKINE_PRODUCTION_INVOLVED_IN_INFLAMMATORY_RESPONSE	0.466703789557204		iCAF	GOBP_PRODUCTION_OF_MOLECULAR_MEDIATOR_INVOLVED_IN_INFLAMMATORY_RESPONSE	0.35718163315456		iCAF	GOBP_WOUND_HEALING_INVOLVED_IN_INFLAMMATORY_RESPONSE	1.20925946059861		iCAF	INFLAMED_ENDOTHELIUM	0.426064583680479
myCAF	GOBP_ACUTE_PHASE_RESPONSE	0.235697860889053		myCAF	GOBP_CYTOKINE_PRODUCTION_INVOLVED_IN_INFLAMMATORY_RESPONSE	-0.0411029952919212		myCAF	GOBP_PRODUCTION_OF_MOLECULAR_MEDIATOR_INVOLVED_IN_INFLAMMATORY_RESPONSE	0.435987144567113		myCAF	GOBP_WOUND_HEALING_INVOLVED_IN_INFLAMMATORY_RESPONSE	0.465865677402494		myCAF	INFLAMED_ENDOTHELIUM	0.335803199571048
iCAF	GOBP_ACUTE_PHASE_RESPONSE	0.310381928210348		iCAF	GOBP_CYTOKINE_PRODUCTION_INVOLVED_IN_INFLAMMATORY_RESPONSE	0.296690109707382		iCAF	GOBP_PRODUCTION_OF_MOLECULAR_MEDIATOR_INVOLVED_IN_INFLAMMATORY_RESPONSE	0.61414120056649		iCAF	GOBP_WOUND_HEALING_INVOLVED_IN_INFLAMMATORY_RESPONSE	0.444370408459174		iCAF	INFLAMED_ENDOTHELIUM	0.391597863619021
iCAF	GOBP_ACUTE_PHASE_RESPONSE	0.127586070859649		iCAF	GOBP_CYTOKINE_PRODUCTION_INVOLVED_IN_INFLAMMATORY_RESPONSE	-0.0203606804022518		iCAF	GOBP_PRODUCTION_OF_MOLECULAR_MEDIATOR_INVOLVED_IN_INFLAMMATORY_RESPONSE	0.365260118823109		iCAF	GOBP_WOUND_HEALING_INVOLVED_IN_INFLAMMATORY_RESPONSE	2.21084398253399		iCAF	INFLAMED_ENDOTHELIUM	0.410571830942182
iCAF	GOBP_ACUTE_PHASE_RESPONSE	0.530609472007205		iCAF	GOBP_CYTOKINE_PRODUCTION_INVOLVED_IN_INFLAMMATORY_RESPONSE	0.130595988031985		iCAF	GOBP_PRODUCTION_OF_MOLECULAR_MEDIATOR_INVOLVED_IN_INFLAMMATORY_RESPONSE	0.392188861281045		iCAF	GOBP_WOUND_HEALING_INVOLVED_IN_INFLAMMATORY_RESPONSE	2.03260928779812		iCAF	INFLAMED_ENDOTHELIUM	0.45994581554556
iCAF	GOBP_ACUTE_PHASE_RESPONSE	0.615539329163381		iCAF	GOBP_CYTOKINE_PRODUCTION_INVOLVED_IN_INFLAMMATORY_RESPONSE	0.103751230835016		iCAF	GOBP_PRODUCTION_OF_MOLECULAR_MEDIATOR_INVOLVED_IN_INFLAMMATORY_RESPONSE	0.427454446412885		iCAF	GOBP_WOUND_HEALING_INVOLVED_IN_INFLAMMATORY_RESPONSE	0.607735596333773		iCAF	INFLAMED_ENDOTHELIUM	0.372599554485417
iCAF	GOBP_ACUTE_PHASE_RESPONSE	0.628683641292541		iCAF	GOBP_CYTOKINE_PRODUCTION_INVOLVED_IN_INFLAMMATORY_RESPONSE	0.53129160708358		iCAF	GOBP_PRODUCTION_OF_MOLECULAR_MEDIATOR_INVOLVED_IN_INFLAMMATORY_RESPONSE	0.856800933156613		iCAF	GOBP_WOUND_HEALING_INVOLVED_IN_INFLAMMATORY_RESPONSE	1.26229226298827		iCAF	INFLAMED_ENDOTHELIUM	0.445858396567268
iCAF	GOBP_ACUTE_PHASE_RESPONSE	0.193048808361882		iCAF	GOBP_CYTOKINE_PRODUCTION_INVOLVED_IN_INFLAMMATORY_RESPONSE	-0.101208700228396		iCAF	GOBP_PRODUCTION_OF_MOLECULAR_MEDIATOR_INVOLVED_IN_INFLAMMATORY_RESPONSE	0.340139524309717		iCAF	GOBP_WOUND_HEALING_INVOLVED_IN_INFLAMMATORY_RESPONSE	1.12300101469639		iCAF	INFLAMED_ENDOTHELIUM	0.330015627170149
myCAF	GOBP_ACUTE_PHASE_RESPONSE	-0.012398579169575		myCAF	GOBP_CYTOKINE_PRODUCTION_INVOLVED_IN_INFLAMMATORY_RESPONSE	0.000591800080092166		myCAF	GOBP_PRODUCTION_OF_MOLECULAR_MEDIATOR_INVOLVED_IN_INFLAMMATORY_RESPONSE	0.275677829767631		myCAF	GOBP_WOUND_HEALING_INVOLVED_IN_INFLAMMATORY_RESPONSE	0.337664681316616		myCAF	INFLAMED_ENDOTHELIUM	0.311822653906954
myCAF	GOBP_ACUTE_PHASE_RESPONSE	0.222965491237556		myCAF	GOBP_CYTOKINE_PRODUCTION_INVOLVED_IN_INFLAMMATORY_RESPONSE	0.428212599274821		myCAF	GOBP_PRODUCTION_OF_MOLECULAR_MEDIATOR_INVOLVED_IN_INFLAMMATORY_RESPONSE	0.814250538395954		myCAF	GOBP_WOUND_HEALING_INVOLVED_IN_INFLAMMATORY_RESPONSE	0.974204216170974		myCAF	INFLAMED_ENDOTHELIUM	0.365618373834841
myCAF	GOBP_ACUTE_PHASE_RESPONSE	0.0758430291964316		myCAF	GOBP_CYTOKINE_PRODUCTION_INVOLVED_IN_INFLAMMATORY_RESPONSE	0.306815017169956		myCAF	GOBP_PRODUCTION_OF_MOLECULAR_MEDIATOR_INVOLVED_IN_INFLAMMATORY_RESPONSE	0.339591266030689		myCAF	GOBP_WOUND_HEALING_INVOLVED_IN_INFLAMMATORY_RESPONSE	1.19341434200406		myCAF	INFLAMED_ENDOTHELIUM	0.368894595143449
iCAF	GOBP_ACUTE_PHASE_RESPONSE	0.261885764080011		iCAF	GOBP_CYTOKINE_PRODUCTION_INVOLVED_IN_INFLAMMATORY_RESPONSE	0.118451401409204		iCAF	GOBP_PRODUCTION_OF_MOLECULAR_MEDIATOR_INVOLVED_IN_INFLAMMATORY_RESPONSE	0.420627442382907		iCAF	GOBP_WOUND_HEALING_INVOLVED_IN_INFLAMMATORY_RESPONSE	2.38757299667202		iCAF	INFLAMED_ENDOTHELIUM	0.276886790614477
iCAF	GOBP_ACUTE_PHASE_RESPONSE	0.310787999143284		iCAF	GOBP_CYTOKINE_PRODUCTION_INVOLVED_IN_INFLAMMATORY_RESPONSE	0.143798351647186		iCAF	GOBP_PRODUCTION_OF_MOLECULAR_MEDIATOR_INVOLVED_IN_INFLAMMATORY_RESPONSE	0.454406842748641		iCAF	GOBP_WOUND_HEALING_INVOLVED_IN_INFLAMMATORY_RESPONSE	2.00297195983486		iCAF	INFLAMED_ENDOTHELIUM	0.434925244589867
myCAF	GOBP_ACUTE_PHASE_RESPONSE	0.21863458323245		myCAF	GOBP_CYTOKINE_PRODUCTION_INVOLVED_IN_INFLAMMATORY_RESPONSE	-0.0427722517069435		myCAF	GOBP_PRODUCTION_OF_MOLECULAR_MEDIATOR_INVOLVED_IN_INFLAMMATORY_RESPONSE	0.346707231234966		myCAF	GOBP_WOUND_HEALING_INVOLVED_IN_INFLAMMATORY_RESPONSE	1.50377594827763		myCAF	INFLAMED_ENDOTHELIUM	0.350473297712782
iCAF	GOBP_ACUTE_PHASE_RESPONSE	0.196284636626392		iCAF	GOBP_CYTOKINE_PRODUCTION_INVOLVED_IN_INFLAMMATORY_RESPONSE	0.127182908822782		iCAF	GOBP_PRODUCTION_OF_MOLECULAR_MEDIATOR_INVOLVED_IN_INFLAMMATORY_RESPONSE	0.443645844638531		iCAF	GOBP_WOUND_HEALING_INVOLVED_IN_INFLAMMATORY_RESPONSE	1.23104057581921		iCAF	INFLAMED_ENDOTHELIUM	0.341092547637551
iCAF	GOBP_ACUTE_PHASE_RESPONSE	0.126322223744475		iCAF	GOBP_CYTOKINE_PRODUCTION_INVOLVED_IN_INFLAMMATORY_RESPONSE	0.143568759016604		iCAF	GOBP_PRODUCTION_OF_MOLECULAR_MEDIATOR_INVOLVED_IN_INFLAMMATORY_RESPONSE	0.313721840465069		iCAF	GOBP_WOUND_HEALING_INVOLVED_IN_INFLAMMATORY_RESPONSE	0.955987324402685		iCAF	INFLAMED_ENDOTHELIUM	0.290445069641832
iCAF	GOBP_ACUTE_PHASE_RESPONSE	0.109033254369216		iCAF	GOBP_CYTOKINE_PRODUCTION_INVOLVED_IN_INFLAMMATORY_RESPONSE	0.267653000881438		iCAF	GOBP_PRODUCTION_OF_MOLECULAR_MEDIATOR_INVOLVED_IN_INFLAMMATORY_RESPONSE	0.612583261040126		iCAF	GOBP_WOUND_HEALING_INVOLVED_IN_INFLAMMATORY_RESPONSE	1.66669843972303		iCAF	INFLAMED_ENDOTHELIUM	0.344682723861342
iCAF	GOBP_ACUTE_PHASE_RESPONSE	0.339550456310889		iCAF	GOBP_CYTOKINE_PRODUCTION_INVOLVED_IN_INFLAMMATORY_RESPONSE	0.0774513116028927		iCAF	GOBP_PRODUCTION_OF_MOLECULAR_MEDIATOR_INVOLVED_IN_INFLAMMATORY_RESPONSE	0.495578353848653		iCAF	GOBP_WOUND_HEALING_INVOLVED_IN_INFLAMMATORY_RESPONSE	1.38865870856116		iCAF	INFLAMED_ENDOTHELIUM	0.307449076414693
iCAF	GOBP_ACUTE_PHASE_RESPONSE	0.418348196387997		iCAF	GOBP_CYTOKINE_PRODUCTION_INVOLVED_IN_INFLAMMATORY_RESPONSE	0.169695574251876		iCAF	GOBP_PRODUCTION_OF_MOLECULAR_MEDIATOR_INVOLVED_IN_INFLAMMATORY_RESPONSE	0.383165004930798		iCAF	GOBP_WOUND_HEALING_INVOLVED_IN_INFLAMMATORY_RESPONSE	1.53489710765372		iCAF	INFLAMED_ENDOTHELIUM	0.394701153505655
iCAF	GOBP_ACUTE_PHASE_RESPONSE	0.574336867231875		iCAF	GOBP_CYTOKINE_PRODUCTION_INVOLVED_IN_INFLAMMATORY_RESPONSE	0.188910196987476		iCAF	GOBP_PRODUCTION_OF_MOLECULAR_MEDIATOR_INVOLVED_IN_INFLAMMATORY_RESPONSE	0.59674349097051		iCAF	GOBP_WOUND_HEALING_INVOLVED_IN_INFLAMMATORY_RESPONSE	1.10644343465693		iCAF	INFLAMED_ENDOTHELIUM	0.464984405006133
myCAF	GOBP_ACUTE_PHASE_RESPONSE	0.17115906948945		myCAF	GOBP_CYTOKINE_PRODUCTION_INVOLVED_IN_INFLAMMATORY_RESPONSE	0.0355795287884711		myCAF	GOBP_PRODUCTION_OF_MOLECULAR_MEDIATOR_INVOLVED_IN_INFLAMMATORY_RESPONSE	0.263118318612473		myCAF	GOBP_WOUND_HEALING_INVOLVED_IN_INFLAMMATORY_RESPONSE	1.95139897549475		myCAF	INFLAMED_ENDOTHELIUM	0.333267885486302
myCAF	GOBP_ACUTE_PHASE_RESPONSE	0.0592073193138899		myCAF	GOBP_CYTOKINE_PRODUCTION_INVOLVED_IN_INFLAMMATORY_RESPONSE	0.0176976314147543		myCAF	GOBP_PRODUCTION_OF_MOLECULAR_MEDIATOR_INVOLVED_IN_INFLAMMATORY_RESPONSE	0.349793065888528		myCAF	GOBP_WOUND_HEALING_INVOLVED_IN_INFLAMMATORY_RESPONSE	1.17607051069538		myCAF	INFLAMED_ENDOTHELIUM	0.275682974332996
iCAF	GOBP_ACUTE_PHASE_RESPONSE	0.242906239237085		iCAF	GOBP_CYTOKINE_PRODUCTION_INVOLVED_IN_INFLAMMATORY_RESPONSE	0.0825991527632843		iCAF	GOBP_PRODUCTION_OF_MOLECULAR_MEDIATOR_INVOLVED_IN_INFLAMMATORY_RESPONSE	0.519995765081317		iCAF	GOBP_WOUND_HEALING_INVOLVED_IN_INFLAMMATORY_RESPONSE	1.82117369563586		iCAF	INFLAMED_ENDOTHELIUM	0.306275188552802
myCAF	GOBP_ACUTE_PHASE_RESPONSE	0.103656174678458		myCAF	GOBP_CYTOKINE_PRODUCTION_INVOLVED_IN_INFLAMMATORY_RESPONSE	0.309788088139965		myCAF	GOBP_PRODUCTION_OF_MOLECULAR_MEDIATOR_INVOLVED_IN_INFLAMMATORY_RESPONSE	0.554934448387841		myCAF	GOBP_WOUND_HEALING_INVOLVED_IN_INFLAMMATORY_RESPONSE	0.709242887992083		myCAF	INFLAMED_ENDOTHELIUM	0.348329825179201
iCAF	GOBP_ACUTE_PHASE_RESPONSE	0.307769708187998		iCAF	GOBP_CYTOKINE_PRODUCTION_INVOLVED_IN_INFLAMMATORY_RESPONSE	0.132590380572196		iCAF	GOBP_PRODUCTION_OF_MOLECULAR_MEDIATOR_INVOLVED_IN_INFLAMMATORY_RESPONSE	0.505888107636208		iCAF	GOBP_WOUND_HEALING_INVOLVED_IN_INFLAMMATORY_RESPONSE	1.65362298710978		iCAF	INFLAMED_ENDOTHELIUM	0.401767573538831
myCAF	GOBP_ACUTE_PHASE_RESPONSE	-0.0737024028163325		myCAF	GOBP_CYTOKINE_PRODUCTION_INVOLVED_IN_INFLAMMATORY_RESPONSE	0.0980071140866598		myCAF	GOBP_PRODUCTION_OF_MOLECULAR_MEDIATOR_INVOLVED_IN_INFLAMMATORY_RESPONSE	0.478774578399675		myCAF	GOBP_WOUND_HEALING_INVOLVED_IN_INFLAMMATORY_RESPONSE	1.13648351761465		myCAF	INFLAMED_ENDOTHELIUM	0.187327677984733
iCAF	GOBP_ACUTE_PHASE_RESPONSE	0.693883315875015		iCAF	GOBP_CYTOKINE_PRODUCTION_INVOLVED_IN_INFLAMMATORY_RESPONSE	0.285598018601996		iCAF	GOBP_PRODUCTION_OF_MOLECULAR_MEDIATOR_INVOLVED_IN_INFLAMMATORY_RESPONSE	0.549077928596378		iCAF	GOBP_WOUND_HEALING_INVOLVED_IN_INFLAMMATORY_RESPONSE	1.42545771294928		iCAF	INFLAMED_ENDOTHELIUM	0.397345102378207
iCAF	GOBP_ACUTE_PHASE_RESPONSE	0.345209797512341		iCAF	GOBP_CYTOKINE_PRODUCTION_INVOLVED_IN_INFLAMMATORY_RESPONSE	0.0742675551537728		iCAF	GOBP_PRODUCTION_OF_MOLECULAR_MEDIATOR_INVOLVED_IN_INFLAMMATORY_RESPONSE	0.467554053753087		iCAF	GOBP_WOUND_HEALING_INVOLVED_IN_INFLAMMATORY_RESPONSE	0.88772788638227		iCAF	INFLAMED_ENDOTHELIUM	0.21715895114044
iCAF	GOBP_ACUTE_PHASE_RESPONSE	0.248761422461128		iCAF	GOBP_CYTOKINE_PRODUCTION_INVOLVED_IN_INFLAMMATORY_RESPONSE	0.209452452100808		iCAF	GOBP_PRODUCTION_OF_MOLECULAR_MEDIATOR_INVOLVED_IN_INFLAMMATORY_RESPONSE	0.555313183379924		iCAF	GOBP_WOUND_HEALING_INVOLVED_IN_INFLAMMATORY_RESPONSE	0.956989804861391		iCAF	INFLAMED_ENDOTHELIUM	0.310798898361395
myCAF	GOBP_ACUTE_PHASE_RESPONSE	-0.00747073521914037		myCAF	GOBP_CYTOKINE_PRODUCTION_INVOLVED_IN_INFLAMMATORY_RESPONSE	0.335960508223243		myCAF	GOBP_PRODUCTION_OF_MOLECULAR_MEDIATOR_INVOLVED_IN_INFLAMMATORY_RESPONSE	0.617036287118432		myCAF	GOBP_WOUND_HEALING_INVOLVED_IN_INFLAMMATORY_RESPONSE	0.539951624615566		myCAF	INFLAMED_ENDOTHELIUM	0.261364315484788
iCAF	GOBP_ACUTE_PHASE_RESPONSE	0.138919225078635		iCAF	GOBP_CYTOKINE_PRODUCTION_INVOLVED_IN_INFLAMMATORY_RESPONSE	-0.141137284076155		iCAF	GOBP_PRODUCTION_OF_MOLECULAR_MEDIATOR_INVOLVED_IN_INFLAMMATORY_RESPONSE	0.0220468720648456		iCAF	GOBP_WOUND_HEALING_INVOLVED_IN_INFLAMMATORY_RESPONSE	1.41154771650816		iCAF	INFLAMED_ENDOTHELIUM	0.323831475256136

## Sheet: Fig. 3C
apCAF_score1	ident
0.406444	PT
-1.24133	PT
0.330441	PT
0.101035	PT
-0.4429	PT
-0.2887	PT
0.607385	PT
0.93051	PT
-0.88377	PT
-0.08852	PT
-0.96079	PT
0.678728	PT
0.185266	PT
-0.12511	PT
-0.23057	PT
0.001934	PT
-1.00771	PT
0.011343	PT
1.41481	PT
0.989599	PT
-1.24871	PT
-0.96367	PT
0.425764	PT
2.8682	PT
-0.0278	PT
0.592981	PT
0.597053	PT
-0.54535	LM
-1.17976	LM
-1.06522	LM
-0.51572	LM
-1.22619	LM
0.473827	LM
0.224896	LM
-0.19663	LM
0.800746	LM
-0.25914	LM
0.115908	LM
0.181255	LM
-1.23732	LM
0.054516	LM
-0.92762	LM
0.511577	LM
-0.11891	LM
0.197538	LM
-1.10806	LM
-0.26411	LM
-0.22464	LM
-0.54534	LM
0.514518	LM
-0.34779	LM
1.47777	LM
2.01737	LM
-0.87692	LM
0.70319	LM
-0.63804	LM
0.199705	LM
-1.29803	LM
0.188967	LM
-0.51373	LM
-1.26339	LM
-0.77033	LM
-1.19323	LM
0.16355	LM
0.616024	LM
-0.96307	LM
-0.3809	LM
-0.0708	LM
-0.30832	LM
0.140839	LM
-1.09255	LM
-0.12742	LM
-0.38281	LM
0.368637	LM
-1.06054	LM
0.325434	LM
-0.73749	LM
0.260288	LM
-1.10839	LM
0.815377	LM
-1.22578	LM
-1.14968	LM
-0.94519	LM
-0.14768	LM
0.767001	LM
2.2169	LM
-1.03518	LM
0.456076	LM
-0.0301	LM
-0.64431	LM
-0.26341	LM
-1.01342	LM
0.183057	LM
-0.17883	LM
-0.41075	LM
-1.18216	PC
-0.26822	PC
-0.18668	PC
-1.25053	PC
-0.58541	PC
-1.33241	PC
-0.94279	PC
-1.2342	PC
-0.71447	PC
-0.98134	PC
-1.2337	PC
-0.99618	PC
-1.26952	PC
-1.28976	PC
-1.15911	PC
-1.33517	PC
-1.27411	PC
-0.95508	PC
-0.92025	PC
-1.26841	PC
-0.82635	PC
-1.32699	PC
-1.21803	PC
-0.81161	PC
-1.16925	PC
-1.22176	PC
-1.05249	PC
-1.21052	PC
-1.11767	PC
-1.02909	PC
-1.30518	PC
-0.47669	PC
-1.03605	PC
0.214362	PC
-1.26064	PC
-1.31579	PC
-0.88712	PC
-1.02561	PC
0.312827	PC
-0.58051	PC
-1.27411	PC
-1.16152	PC
-1.27152	PC
-1.01056	PC
-0.26627	PC
0.785353	PC
-0.55691	PC
-0.3979	PC
-0.9424	PC

## Sheet: Fig. 3D
avg.exp	pct.exp	features.plot	id	avg.exp.scaled
4.68848	77.7778	Cd74	CAFs_PT	0.994437
1.12778	37.037	H2-Aa	CAFs_PT	0.836643
2.15781	62.963	H2-Ab1	CAFs_PT	1
2.5757	72.0588	Cd74	CAFs_LM	0.011035
0.844623	25	H2-Aa	CAFs_LM	0.270896
0.871879	25	H2-Ab1	CAFs_LM	-0.14934
0.391792	22.449	Cd74	CAFs_PC	-1
0.154719	4.08163	H2-Aa	CAFs_PC	-1
0.059893	6.12245	H2-Ab1	CAFs_PC	-0.91693

## Sheet: Fig. 3F
Angptl4	ident		Col6a1	ident		Col6a2	ident		Lamb1	ident		Lamc1	ident		Mdk	ident		Ptn	ident		Thbs2	ident		Thbs4	ident		Tnc	ident
1.37095844714667e-05	LM		0.747111171498288	LM		0.747111171498288	LM		1.16993172783943	LM		1.37095844714667e-05	LM		1.69442804831792	LM		1.37095844714667e-05	LM		1.37095844714667e-05	LM		1.37095844714667e-05	LM		1.37095844714667e-05	LM
-5.64698171396089e-06	LM		1.56011564694071	LM		1.05768021397718	LM		1.05768021397718	LM		1.05768021397718	LM		-5.64698171396089e-06	LM		-5.64698171396089e-06	LM		1.05768021397718	LM		-5.64698171396089e-06	LM		-5.64698171396089e-06	LM
3.63128411337339e-06	LM		0.972779814695281	LM		3.63128411337339e-06	LM		1.45641998379079	LM		0.972779814695281	LM		1.45641998379079	LM		3.63128411337339e-06	LM		3.63128411337339e-06	LM		3.63128411337339e-06	LM		2.85950260935401	LM
6.3286260496104e-06	LM		1.04689385003648	LM		1.24272687564643	LM		1.04689385003648	LM		0.48011922155085	LM		6.3286260496104e-06	LM		0.48011922155085	LM		1.54704553770961	LM		6.3286260496104e-06	LM		1.04689385003648	LM
1.14217407251439	LM		2.00157630073101	LM		2.2548939553231	LM		1.14217407251439	LM		4.04268323140999e-06	LM		1.43516984318061	LM		2.00157630073101	LM		0.72599610418691	LM		4.04268323140999e-06	LM		1.43516984318061	LM
-1.06124516091484e-06	LM		1.36482115553006	LM		1.92133150806022	LM		0.899148997841929	LM		-1.06124516091484e-06	LM		0.899148997841929	LM		-1.06124516091484e-06	LM		-1.06124516091484e-06	LM		-1.06124516091484e-06	LM		-1.06124516091484e-06	LM
1.51152199743894e-05	LM		2.63908276235696	LM		2.1068653909085	LM		1.35814685339907	LM		2.1068653909085	LM		1.51152199743894e-05	LM		1.51152199743894e-05	LM		1.51152199743894e-05	LM		1.51152199743894e-05	LM		0.893839556950035	LM
-9.46590384130976e-07	LM		0.704330895557456	LM		-9.46590384130976e-07	LM		0.704330895557456	LM		1.11349659661875	LM		-9.46590384130976e-07	LM		-9.46590384130976e-07	LM		-9.46590384130976e-07	LM		-9.46590384130976e-07	LM		2.91139345050814	LM
2.01842371387704e-05	LM		1.73226442844937	LM		2.01842371387704e-05	LM		2.01842371387704e-05	LM		1.20199005336148	LM		2.01842371387704e-05	LM		2.01842371387704e-05	LM		1.20199005336148	LM		2.01842371387704e-05	LM		2.01842371387704e-05	LM
-6.2714099052421e-07	LM		1.55450286384235	LM		1.05304511264494	LM		1.05304511264494	LM		-6.2714099052421e-07	LM		-6.2714099052421e-07	LM		-6.2714099052421e-07	LM		-6.2714099052421e-07	LM		-6.2714099052421e-07	LM		1.55450286384235	LM
1.30486965422349e-05	LM		2.57828378122287	LM		2.1168228555372	LM		0.796363562307802	LM		1.30486965422349e-05	LM		1.30486965422349e-05	LM		1.30486965422349e-05	LM		1.30486965422349e-05	LM		1.30486965422349e-05	LM		1.53737497377946	LM
2.28664539270111e-05	LM		3.05921536246661	LM		2.89376047030635	LM		0.965037993512983	LM		0.594682348816281	LM		0.594682348816281	LM		1.77064076707113	LM		0.965037993512983	LM		2.28664539270111e-05	LM		1.23469199370398	LM
0.471630553585409	LM		0.471630553585409	LM		-1.38886070111234e-05	LM		1.22684789967375	LM		-1.38886070111234e-05	LM		0.471630553585409	LM		-1.38886070111234e-05	LM		0.471630553585409	LM		-1.38886070111234e-05	LM		2.1079579494576	LM
-2.78788766817371e-06	LM		2.07783041807258	LM		0.874394013120493	LM		1.33364406290526	LM		1.33364406290526	LM		0.874394013120493	LM		-2.78788766817371e-06	LM		1.33364406290526	LM		-2.78788766817371e-06	LM		2.79555242649739	LM
1.09874430656843	LM		2.3980757776042	LM		2.56513265951711	LM		2.56513265951711	LM		1.60959659842338	LM		-1.33321336393658e-06	LM		-1.33321336393658e-06	LM		-1.33321336393658e-06	LM		-1.33321336393658e-06	LM		1.60959659842338	LM
0.606597060047978	LM		2.60362246846425	LM		1.25348407322312	LM		1.46711313276891	LM		1.46711313276891	LM		6.35950398070074e-06	LM		6.35950398070074e-06	LM		0.606597060047978	LM		6.35950398070074e-06	LM		0.606597060047978	LM
-2.84252921416072e-06	LM		-2.84252921416072e-06	LM		-2.84252921416072e-06	LM		1.50807319418752	LM		-2.84252921416072e-06	LM		1.01487087191093	LM		-2.84252921416072e-06	LM		-2.84252921416072e-06	LM		-2.84252921416072e-06	LM		1.50807319418752	LM
-2.65645542090478e-05	LM		2.53409998726974	LM		3.01267883545739	LM		1.58275355607268	LM		-2.65645542090478e-05	LM		-2.65645542090478e-05	LM		-2.65645542090478e-05	LM		-2.65645542090478e-05	LM		-2.65645542090478e-05	LM		1.07642054028589	LM
-2.44046692857552e-05	LM		2.73014270572055	LM		1.62840064963127	LM		-2.44046692857552e-05	LM		1.9662154147677	LM		-2.44046692857552e-05	LM		-2.44046692857552e-05	LM		2.96686036388776	LM		-2.44046692857552e-05	LM		1.62840064963127	LM
0.627422561361626	LM		1.00997834796552	LM		1.50209096610743	LM		2.18096994488947	LM		0.627422561361626	LM		1.32011334573019e-05	LM		1.32011334573019e-05	LM		0.627422561361626	LM		1.32011334573019e-05	LM		1.67967903982952	LM
0.783211193311384	LM		1.51852192492839	LM		1.21698192989562	LM		1.93765553557762	LM		-3.06638594078475e-06	LM		-3.06638594078475e-06	LM		-3.06638594078475e-06	LM		-3.06638594078475e-06	LM		-3.06638594078475e-06	LM		4.80587303712481	LM
1.73270537183211	LM		1.20235902624705	LM		1.73270537183211	LM		0.771944635907821	LM		-1.78130843398e-05	LM		2.07742837404944	LM		-1.78130843398e-05	LM		0.771944635907821	LM		-1.78130843398e-05	LM		-1.78130843398e-05	LM
2.37742017132715	LM		1.08363787055598	LM		-1.71917355759621e-06	LM		1.59144186352422	LM		-1.71917355759621e-06	LM		1.08363787055598	LM		1.08363787055598	LM		-1.71917355759621e-06	LM		-1.71917355759621e-06	LM		-1.71917355759621e-06	LM
1.2146746991726e-05	LM		1.55030948413715	LM		1.2456778533716	LM		1.2456778533716	LM		1.2146746991726e-05	LM		1.2146746991726e-05	LM		1.2146746991726e-05	LM		0.805426629178018	LM		1.2146746991726e-05	LM		3.09285316174122	LM
1.89519346126497e-05	LM		1.92147594327647	LM		1.89519346126497e-05	LM		1.36494970129191	LM		1.89519346126497e-05	LM		1.89519346126497e-05	LM		1.89519346126497e-05	LM		1.89519346126497e-05	LM		1.89519346126497e-05	LM		1.89519346126497e-05	LM
-4.304691316062e-06	LM		-4.304691316062e-06	LM		-4.304691316062e-06	LM		3.03378807773731	LM		-4.304691316062e-06	LM		-4.304691316062e-06	LM		-4.304691316062e-06	LM		2.86104703168921	LM		-4.304691316062e-06	LM		-4.304691316062e-06	LM
-2.5726938276893e-06	LM		2.391553247611	LM		2.391553247611	LM		-2.5726938276893e-06	LM		1.46097296364823	LM		2.65609789347338	LM		-2.5726938276893e-06	LM		-2.5726938276893e-06	LM		-2.5726938276893e-06	LM		3.18515659591347	LM
-1.76316308519478e-05	LM		-1.76316308519478e-05	LM		-1.76316308519478e-05	LM		-1.76316308519478e-05	LM		-1.76316308519478e-05	LM		1.52162430789722	LM		1.02597713139905	LM		1.02597713139905	LM		-1.76316308519478e-05	LM		1.52162430789722	LM
4.60097354831271e-06	LM		4.60097354831271e-06	LM		4.60097354831271e-06	LM		1.12222928733108	LM		4.60097354831271e-06	LM		0.710913143675482	LM		4.60097354831271e-06	LM		4.60097354831271e-06	LM		4.60097354831271e-06	LM		2.11032451854157	LM
1.27553659687843	LM		0.82868627260741	LM		0.82868627260741	LM		-6.39994875960119e-06	LM		0.82868627260741	LM		-6.39994875960119e-06	LM		-6.39994875960119e-06	LM		-6.39994875960119e-06	LM		-6.39994875960119e-06	LM		2.1681252164458	LM
4.55450123241219e-06	LM		1.7171873450505	LM		0.761839972297268	LM		1.18919125392913	LM		1.48763936849689	LM		0.761839972297268	LM		4.55450123241219e-06	LM		4.55450123241219e-06	LM		4.55450123241219e-06	LM		1.18919125392913	LM
7.04837337228819e-06	LM		2.17168901687521	LM		0.678866873658318	LM		0.678866873658318	LM		7.04837337228819e-06	LM		7.04837337228819e-06	LM		7.04837337228819e-06	LM		7.04837337228819e-06	LM		7.04837337228819e-06	LM		4.72506713051501	LM
1.03510352196992e-05	LM		2.09386890384171	LM		2.09386890384171	LM		1.97778594127907	LM		0.636333940354684	LM		1.03510352196992e-05	LM		1.03510352196992e-05	LM		1.03510352196992e-05	LM		1.03510352196992e-05	LM		1.84643611859839	LM
0.950999078545649	LM		-6.08926375407211e-06	LM		1.2185986612739	LM		0.58452808037203	LM		0.58452808037203	LM		-6.08926375407211e-06	LM		-6.08926375407211e-06	LM		-6.08926375407211e-06	LM		-6.08926375407211e-06	LM		2.49469991189775	LM
5.0495512329797e-06	LM		2.08780379843779	LM		1.7828913460988	LM		0.881053011478785	LM		0.534574805560568	LM		1.34204839890899	LM		5.0495512329797e-06	LM		5.0495512329797e-06	LM		5.0495512329797e-06	LM		2.510207422274	LM
0.745388955179438	LM		1.46367592882579	LM		1.46367592882579	LM		1.16768395121146	LM		1.46367592882579	LM		-1.71700867907334e-05	LM		-1.71700867907334e-05	LM		-1.71700867907334e-05	LM		-1.71700867907334e-05	LM		2.57870369003243	LM
-7.84459008379496e-06	LM		2.42242649944915	LM		1.11665841618981	LM		1.11665841618981	LM		-7.84459008379496e-06	LM		1.11665841618981	LM		-7.84459008379496e-06	LM		-7.84459008379496e-06	LM		-7.84459008379496e-06	LM		1.11665841618981	LM
-8.50907594176518e-06	LM		1.30679028012844	LM		-8.50907594176518e-06	LM		-8.50907594176518e-06	LM		-8.50907594176518e-06	LM		0.853199375229417	LM		-8.50907594176518e-06	LM		-8.50907594176518e-06	LM		-8.50907594176518e-06	LM		1.30679028012844	LM
1.27738185495186	LM		3.18987175566044	LM		3.07722253903083	LM		1.27738185495186	LM		-2.41420764994663e-05	LM		1.82042712634198	LM		-2.41420764994663e-05	LM		-2.41420764994663e-05	LM		-2.41420764994663e-05	LM		1.27738185495186	LM
3.61226068922556e-07	LM		0.788872496308126	LM		3.61226068922556e-07	LM		0.788872496308126	LM		1.22431252739641	LM		0.788872496308126	LM		3.61226068922556e-07	LM		0.788872496308126	LM		0.788872496308126	LM		1.75848752465632	LM
0.477753646119497	LM		1.66527462953989	LM		1.542160477928	LM		1.40173276529238	LM		1.542160477928	LM		2.05998600200254e-06	LM		2.05998600200254e-06	LM		0.799709428274108	LM		2.05998600200254e-06	LM		2.67234130509207	LM
-3.61057298548666e-06	LM		0.600022064568252	LM		0.972414556332928	LM		0.972414556332928	LM		-3.61057298548666e-06	LM		-3.61057298548666e-06	LM		-3.61057298548666e-06	LM		-3.61057298548666e-06	LM		-3.61057298548666e-06	LM		2.458572119397	LM
0.817804128091905	LM		1.80204894684181	LM		1.26159006048907	LM		1.80204894684181	LM		1.26159006048907	LM		0.490274027753208	LM		7.58163235699517e-06	LM		1.06411593263431	LM		7.58163235699517e-06	LM		2.85943497760048	LM
1.02209931178066	LM		1.8464185005149	LM		-7.26704827076575e-06	LM		1.5168954766449	LM		1.02209931178066	LM		1.02209931178066	LM		-7.26704827076575e-06	LM		1.02209931178066	LM		-7.26704827076575e-06	LM		-7.26704827076575e-06	LM
0.70483548831739	LM		1.40378271035446	LM		1.62808224400533	LM		1.81117371397103	LM		0.70483548831739	LM		0.70483548831739	LM		-1.36828104441929e-05	LM		-1.36828104441929e-05	LM		0.70483548831739	LM		1.40378271035446	LM
4.32818025888717e-06	LM		4.32818025888717e-06	LM		4.32818025888717e-06	LM		1.31921742960001	LM		1.31921742960001	LM		0.862994878050323	LM		4.32818025888717e-06	LM		2.06066970926358	LM		4.32818025888717e-06	LM		0.862994878050323	LM
0.922781545070898	LM		-8.11393176186672e-06	LM		1.39440332809324	LM		2.14960074198334	LM		-8.11393176186672e-06	LM		2.31230959955195	LM		-8.11393176186672e-06	LM		1.39440332809324	LM		-8.11393176186672e-06	LM		1.95517333913658	LM
1.26761608791293	LM		2.5245785483991	LM		1.57454697128125	LM		1.26761608791293	LM		0.822504827695553	LM		1.57454697128125	LM		1.26761608791293	LM		1.26761608791293	LM		2.15837896841148	LM		2.5245785483991	LM
-4.31446202613345e-06	LM		2.26034683637503	LM		1.66642384626517	LM		1.14632254961715	LM		1.43981199238804	LM		1.14632254961715	LM		-4.31446202613345e-06	LM		0.729140534293842	LM		-4.31446202613345e-06	LM		0.729140534293842	LM
1.62389293849361	LM		2.92578063492987	LM		2.92578063492987	LM		1.62389293849361	LM		0.857646010094414	LM		6.55647883402207e-06	LM		6.55647883402207e-06	LM		1.11067368706196	LM		6.55647883402207e-06	LM		0.518082509592337	LM
2.02957700005748	LM		3.21925265203947e-06	LM		3.21925265203947e-06	LM		3.21925265203947e-06	LM		3.21925265203947e-06	LM		3.21925265203947e-06	LM		3.21925265203947e-06	LM		1.16428274395745	LM		3.21925265203947e-06	LM		2.28385959025847	LM
-7.83838940880375e-06	LM		2.1455923735415	LM		1.0601381694509	LM		1.0601381694509	LM		-7.83838940880375e-06	LM		1.89616830499177	LM		-7.83838940880375e-06	LM		-7.83838940880375e-06	LM		-7.83838940880375e-06	LM		-7.83838940880375e-06	LM
1.57572751979198e-05	LM		2.06928664631378	LM		1.37759876467636	LM		1.09088837642894	LM		0.687363808797879	LM		1.60015885194308	LM		1.57572751979198e-05	LM		1.57572751979198e-05	LM		1.57572751979198e-05	LM		3.9775843628076	LM
6.42899305717316e-06	LM		2.08749568446061	LM		1.74218359182515	LM		1.21042257726664	LM		6.42899305717316e-06	LM		6.42899305717316e-06	LM		6.42899305717316e-06	LM		2.22377358303297	LM		6.42899305717316e-06	LM		2.71663856233849	LM
8.97606465996057e-07	LM		0.861015915824337	LM		0.861015915824337	LM		0.861015915824337	LM		8.97606465996057e-07	LM		8.97606465996057e-07	LM		0.861015915824337	LM		0.861015915824337	LM		8.97606465996057e-07	LM		8.97606465996057e-07	LM
2.76550747291463e-06	LM		2.76550747291463e-06	LM		1.36384908190062	LM		1.36384908190062	LM		2.76550747291463e-06	LM		2.76550747291463e-06	LM		2.76550747291463e-06	LM		1.92021647120783	LM		2.76550747291463e-06	LM		3.8624011976083	LM
6.79288816055271e-06	LM		2.51241963083283	LM		2.62115380558901	LM		2.08991336198245	LM		6.79288816055271e-06	LM		6.79288816055271e-06	LM		1.34382777781625	LM		0.882464369532	LM		6.79288816055271e-06	LM		6.79288816055271e-06	LM
8.98328865790817e-07	LM		2.73946994927184	LM		1.76237529539718	LM		8.98328865790817e-07	LM		8.98328865790817e-07	LM		1.22762989926697	LM		8.98328865790817e-07	LM		1.76237529539718	LM		8.98328865790817e-07	LM		2.36579641084661	LM
1.17196052395064	LM		1.46844754966867	LM		1.17196052395064	LM		0.74864945800652	LM		1.17196052395064	LM		-2.99309008315293e-05	LM		-2.99309008315293e-05	LM		-2.99309008315293e-05	LM		-2.99309008315293e-05	LM		-2.99309008315293e-05	LM
2.84882953530659e-06	LM		2.84882953530659e-06	LM		2.84882953530659e-06	LM		2.84882953530659e-06	LM		1.21199158681672	LM		2.84882953530659e-06	LM		2.84882953530659e-06	LM		2.84882953530659e-06	LM		2.84882953530659e-06	LM		2.08945430779765	LM
2.23806523315233	LM		-3.67234642740975e-06	LM		1.33282041070665	LM		1.88455873316953	LM		-3.67234642740975e-06	LM		1.33282041070665	LM		-3.67234642740975e-06	LM		1.88455873316953	LM		-3.67234642740975e-06	LM		-3.67234642740975e-06	LM
1.96080147310925	LM		1.11021394732826	LM		2.21266312836301	LM		1.85230564865609e-06	LM		1.11021394732826	LM		1.85230564865609e-06	LM		1.85230564865609e-06	LM		1.85230564865609e-06	LM		1.85230564865609e-06	LM		1.11021394732826	LM
0.692953058778558	LM		1.79143203188855	LM		1.09835151132929	LM		0.692953058778558	LM		1.09835151132929	LM		0.692953058778558	LM		1.79143203188855	LM		1.09835151132929	LM		5.81823727365507e-06	LM		1.09835151132929	LM
0.57264020368881	LM		1.97177788391203	LM		2.32972813386582	LM		1.4089666972145	LM		1.39973682729268e-05	LM		1.39973682729268e-05	LM		1.39973682729268e-05	LM		1.39973682729268e-05	LM		1.39973682729268e-05	LM		2.32972813386582	LM
-7.27292059474465e-06	LM		1.39680354600649	LM		1.39680354600649	LM		-7.27292059474465e-06	LM		-7.27292059474465e-06	LM		-7.27292059474465e-06	LM		-7.27292059474465e-06	LM		1.39680354600649	LM		-7.27292059474465e-06	LM		-7.27292059474465e-06	LM
0.945882438631283	LM		1.4231460288411	LM		1.4231460288411	LM		0.945882438631283	LM		1.30254263204414e-05	LM		1.9879154220441	LM		1.30254263204414e-05	LM		1.30254263204414e-05	LM		1.30254263204414e-05	LM		1.74488239852275	LM
0.664028534593434	LM		1.89545827613207	LM		1.05959474436534	LM		1.05959474436534	LM		3.35848119752074e-06	LM		1.05959474436534	LM		3.35848119752074e-06	LM		3.35848119752074e-06	LM		3.35848119752074e-06	LM		1.34229037792235	LM
1.03850609869762e-05	LM		2.02847480273352	LM		2.18862958990946	LM		0.84178472814201	LM		1.03850609869762e-05	LM		0.84178472814201	LM		1.03850609869762e-05	LM		1.29225812797338	LM		1.03850609869762e-05	LM		1.03850609869762e-05	LM
2.42375525488274	PC		3.34762444027654	PC		2.8985021437394	PC		2.197436985029	PC		1.71784827543242	PC		9.20728568290646e-06	PC		0.762271184531621	PC		3.42495824202488	PC		2.3169849973615	PC		5.63451625698634	PC
0.936912793357212	PC		2.3333573758728	PC		1.41200441161981	PC		0.936912793357212	PC		1.97523869285156	PC		1.97523869285156	PC		7.20878162866862e-06	PC		2.80462256923032	PC		2.59649817581612	PC		2.97680455235984	PC
2.50037960811386	PC		2.87811271830826	PC		2.37850190223232	PC		2.7962010627266	PC		2.23968117663548	PC		0.874793842694299	PC		-1.04311893856786e-05	PC		1.64772805044625	PC		3.02419663218736	PC		-1.04311893856786e-05	PC
-9.01863866107067e-07	PC		2.07904213081751	PC		2.25671403851401	PC		1.58660188037358	PC		0.937991529890422	PC		2.17181881883279	PC		1.41334778629426	PC		1.86283276668148	PC		1.41334778629426	PC		3.68565287801417	PC
6.23518161999544e-06	PC		1.25761165444747	PC		1.79741295540959	PC		6.23518161999544e-06	PC		0.814704826665079	PC		6.23518161999544e-06	PC		6.23518161999544e-06	PC		2.40406056755193	PC		6.23518161999544e-06	PC		4.2150957611662	PC
1.66107134033026	PC		1.51603276946074	PC		1.66107134033026	PC		1.1418216456325	PC		0.536970907512792	PC		0.884446277433521	PC		1.78771374531985	PC		3.69126256176097	PC		-9.53523357772344e-06	PC		3.22557673523694	PC
1.91946330158761	PC		2.74362676812955	PC		3.30240277949245	PC		2.53643929880133	PC		1.91946330158761	PC		-5.42828814573857e-06	PC		-5.42828814573857e-06	PC		3.49636109691415	PC		-5.42828814573857e-06	PC		4.98656523129394	PC
0.971810894478514	PC		1.24244876942836	PC		1.45522459395959	PC		1.77971486654532	PC		0.971810894478514	PC		5.80996497681682e-06	PC		5.80996497681682e-06	PC		3.44649975988342	PC		5.80996497681682e-06	PC		3.27571601717078	PC
7.68178737834591e-06	PC		1.72398400208582	PC		1.93485702607561	PC		0.839945282478717	PC		0.505686817551183	PC		7.68178737834591e-06	PC		7.68178737834591e-06	PC		7.68178737834591e-06	PC		7.68178737834591e-06	PC		7.68178737834591e-06	PC
0.872370110627535	PC		2.60514120765568	PC		2.60514120765568	PC		0.872370110627535	PC		4.63767588540167e-06	PC		0.872370110627535	PC		4.63767588540167e-06	PC		3.84918586670592	PC		4.63767588540167e-06	PC		4.58985263299439	PC
1.91090497521518	PC		3.05198180654947	PC		2.85173244383554	PC		1.57680431708816	PC		1.57680431708816	PC		1.91090497521518	PC		-8.85776297409679e-06	PC		3.69770551736559	PC		2.73423897150168	PC		4.49209001044897	PC
-1.09978089864786e-05	PC		2.76302031934175	PC		1.55009136508712	PC		2.76302031934175	PC		1.55009136508712	PC		-1.09978089864786e-05	PC		1.55009136508712	PC		2.49615349903186	PC		2.76302031934175	PC		5.57801407998574	PC
0.827908977483286	PC		3.23796316608894	PC		2.87642423485233	PC		1.58218075917557	PC		1.27453609324264	PC		0.827908977483286	PC		2.00721774265219	PC		2.71956108199043	PC		3.54099872678197	PC		4.70522944110392	PC
2.57921437532031e-06	PC		2.61680112023091	PC		2.52876802924072	PC		2.06974860354079	PC		1.72548105139401	PC		1.91235725723425	PC		1.19622650448694	PC		3.69459718104141	PC		2.57921437532031e-06	PC		5.03990949076958	PC
0.784313993044512	PC		3.16239645896957	PC		2.80225275184892	PC		2.23391204651897	PC		1.75156421353132	PC		1.52010571674263	PC		2.09745534921838	PC		2.80225275184892	PC		1.21840989098557	PC		4.49005997104119	PC
1.12973040489944	PC		2.0772820804972	PC		1.88497565791623	PC		-1.20896537539089e-06	PC		-1.20896537539089e-06	PC		-1.20896537539089e-06	PC		-1.20896537539089e-06	PC		1.33318269204467	PC		2.87686904818698	PC		4.11171938465182	PC
0.837427874702175	PC		3.08953429354824	PC		2.81691244651593	PC		2.02182977577515	PC		-1.19432889516053e-05	PC		1.83125296816704	PC		3.20224642652675	PC		0.837427874702175	PC		0.837427874702175	PC		4.51545946808437	PC
1.28530453673692	PC		2.18011170969943	PC		2.43912945896817	PC		2.43912945896817	PC		2.43912945896817	PC		6.11996898040387e-06	PC		6.11996898040387e-06	PC		1.82962216583589	PC		4.02411923523457	PC		6.11996898040387e-06	PC
1.95922536575969	PC		3.31078397317048	PC		2.7225406473119	PC		1.62187079973176	PC		-2.17139845746521e-06	PC		2.84782469140347	PC		2.95914576445618	PC		-2.17139845746521e-06	PC		-2.17139845746521e-06	PC		-2.17139845746521e-06	PC
1.81189945133008	PC		2.56121063427097	PC		2.05788850413034	PC		-1.82756706331922e-06	PC		0.995971688532722	PC		2.41984637006688	PC		0.995971688532722	PC		2.79521814292758	PC		-1.82756706331922e-06	PC		3.92223687480692	PC
9.3334632857116e-06	PC		2.77470995586774	PC		2.39995257493813	PC		1.79364626741455	PC		1.25438177314784	PC		9.3334632857116e-06	PC		1.25438177314784	PC		2.14206329108971	PC		3.26027186433185	PC		9.3334632857116e-06	PC
1.51556992055002	PC		3.74809328229849	PC		3.49553940591572	PC		2.09236037443112	PC		8.21773110508249e-06	PC		8.21773110508249e-06	PC		8.21773110508249e-06	PC		3.29761511977353	PC		2.09236037443112	PC		4.74200798618775	PC
1.39211637593427e-05	PC		2.59428686884311	PC		1.90465675320849	PC		1.35029347759212	PC		1.90465675320849	PC		1.06667770363958	PC		2.25922294290888	PC		3.35454608279289	PC		1.57098928936968	PC		4.42959921721959	PC
-4.76173923054674e-06	PC		-4.76173923054674e-06	PC		1.49977055294111	PC		1.49977055294111	PC		-4.76173923054674e-06	PC		-4.76173923054674e-06	PC		-4.76173923054674e-06	PC		3.08575527703247	PC		-4.76173923054674e-06	PC		-4.76173923054674e-06	PC
2.53463182261652	PC		1.20067613422963	PC		1.20067613422963	PC		1.20067613422963	PC		1.20067613422963	PC		1.73072033799204	PC		0.770656457965893	PC		2.43804288204072	PC		6.50348560726305e-06	PC		6.50348560726305e-06	PC
1.39111045639e-05	PC		2.4589119129095	PC		2.69103691805396	PC		2.4589119129095	PC		0.927211798155317	PC		1.71960608512934	PC		1.96146953646054	PC		4.12870652510608	PC		1.39111045639e-05	PC		4.0251337348594	PC
-1.1107888794479e-05	PC		1.08817754767576	PC		2.55047641682113	PC		2.38364301857743	PC		1.5969053428536	PC		1.5969053428536	PC		2.18329100643147	PC		1.08817754767576	PC		-1.1107888794479e-05	PC		-1.1107888794479e-05	PC
-8.60792586877842e-06	PC		2.30944522328626	PC		2.95165931838372	PC		1.95244426419351	PC		1.71098573770408	PC		-8.60792586877842e-06	PC		-8.60792586877842e-06	PC		1.95244426419351	PC		2.14679206512622	PC		2.86938692012445	PC
1.5807227327067	PC		3.12959393031748	PC		3.18431966211997	PC		1.5807227327067	PC		2.62912094518109	PC		0.826868200237198	PC		-1.13173868085377e-05	PC		4.23651548161976	PC		0.826868200237198	PC		5.21294779200786	PC
-1.4592139995024e-05	PC		3.03557232453245	PC		1.34296918657737	PC		1.89624173090782	PC		1.34296918657737	PC		-1.4592139995024e-05	PC		-1.4592139995024e-05	PC		3.27615235468502	PC		1.34296918657737	PC		4.385166557993	PC
0.647668655863347	PC		3.16871817791368	PC		2.85643749454319	PC		0.647668655863347	PC		1.31727625829917	PC		2.39988190765792	PC		0.647668655863347	PC		0.647668655863347	PC		7.99825532411612e-07	PC		7.99825532411612e-07	PC
0.499953976852706	PC		1.08042221966305	PC		0.499953976852706	PC		1.08042221966305	PC		0.499953976852706	PC		0.831727666222026	PC		1.08042221966305	PC		2.09617992056395	PC		6.5320433964919e-06	PC		4.23565728616907	PC
1.55672727446098	PC		3.1552786960853	PC		2.77090314732374	PC		1.55672727446098	PC		1.05488406064119	PC		1.20096537559849e-05	PC		1.05488406064119	PC		3.1552786960853	PC		1.20096537559849e-05	PC		4.88290892599826	PC
1.28493052764077	PC		3.47732125870667	PC		4.06931647675259	PC		1.82918742977264	PC		1.04475108716773e-05	PC		1.04475108716773e-05	PC		3.08718327258466	PC		2.6441900234828	PC		2.43865641103967	PC		5.21498172594394	PC
1.31506840263542	PC		2.61861628551303	PC		1.86408347739652	PC		1.31506840263542	PC		0.646227765166756	PC		1.71229824209908	PC		2.55010056595363	PC		1.86408347739652	PC		-1.00320864683985e-05	PC		3.08611112501698	PC
0.908432234596128	PC		2.93199160283186	PC		3.42127003081509	PC		2.29076471424891	PC		0.908432234596128	PC		1.93465671529426	PC		3.14441959033779	PC		1.93465671529426	PC		0.908432234596128	PC		3.9383539921085	PC
-6.66773408757817e-06	PC		-6.66773408757817e-06	PC		2.25392891615977	PC		2.25392891615977	PC		-6.66773408757817e-06	PC		-6.66773408757817e-06	PC		-6.66773408757817e-06	PC		2.72185320496799	PC		-6.66773408757817e-06	PC		-6.66773408757817e-06	PC
2.11041200770183	PC		1.05513812456069e-06	PC		1.53165380158678	PC		1.53165380158678	PC		1.05513812456069e-06	PC		1.05513812456069e-06	PC		1.05513812456069e-06	PC		1.05513812456069e-06	PC		1.05513812456069e-06	PC		1.05513812456069e-06	PC
1.02210235627012	PC		2.93334340855902	PC		2.5992202158114	PC		1.51689852113435	PC		1.02210235627012	PC		2.09385433024768	PC		1.84642154500435	PC		2.45738196009441	PC		1.02210235627012	PC		3.99583196563017	PC
0.605453551234756	PC		2.66119237308724	PC		2.2322528232542	PC		-1.22350171954971e-06	PC		-1.22350171954971e-06	PC		1.46518306311671	PC		-1.22350171954971e-06	PC		2.66119237308724	PC		-1.22350171954971e-06	PC		3.91388059578059	PC
1.48816742282097	PC		2.89838681234658	PC		2.68892724632961	PC		0.762202891467031	PC		1.18966545783595	PC		1.18966545783595	PC		1.88193034501498e-06	PC		3.12310519588146	PC		2.52010494833043	PC		4.75739315676572	PC
1.19160957997006e-06	PC		2.2344122810701	PC		1.92259672080843	PC		0.981403722588216	PC		1.25341930810249	PC		1.64296857883364	PC		2.14087659321559	PC		2.53981977869057	PC		1.25341930810249	PC		4.08407409073849	PC
0.867010372698945	PC		2.36635772005545	PC		1.1215728100097	PC		0.524665001791411	PC		1.1215728100097	PC		-2.50925508674029e-07	PC		1.32430494104215	PC		2.54381834954323	PC		-2.50925508674029e-07	PC		4.58072384261829	PC
1.08072727942033e-06	PC		1.08072727942033e-06	PC		1.08072727942033e-06	PC		1.08072727942033e-06	PC		1.08072727942033e-06	PC		1.52684046961865	PC		1.08072727942033e-06	PC		1.52684046961865	PC		1.52684046961865	PC		1.08072727942033e-06	PC
1.22864877407305	PC		3.72030316970988	PC		3.31719080893835	PC		0.590856041286017	PC		1.44034400887066	PC		1.22864877407305	PC		2.79148538263783	PC		-4.85435235846668e-06	PC		-4.85435235846668e-06	PC		1.22864877407305	PC
-5.04217130687904e-06	PC		3.68147553834178	PC		2.92279325720516	PC		1.50820797752564	PC		1.50820797752564	PC		-5.04217130687904e-06	PC		-5.04217130687904e-06	PC		4.04826733370774	PC		-5.04217130687904e-06	PC		5.23371187310196	PC
0.676505366426713	PC		2.53402090592299	PC		2.45419619235297	PC		1.91722165641307	PC		1.76387861915434	PC		2.36744238350608	PC		1.91722165641307	PC		2.45419619235297	PC		1.07636674597264	PC		4.02748267461757	PC
-3.82333726873818e-06	PC		0.784179840831198	PC		0.784179840831198	PC		0.784179840831198	PC		-3.82333726873818e-06	PC		-3.82333726873818e-06	PC		-3.82333726873818e-06	PC		-3.82333726873818e-06	PC		-3.82333726873818e-06	PC		-3.82333726873818e-06	PC
-5.126502578778e-06	PC		2.35191316624307	PC		2.82392045698305	PC		1.4275673988406	PC		1.99294339673055	PC		2.35191316624307	PC		2.82392045698305	PC		3.81462441525569	PC		1.4275673988406	PC		4.98875340089619	PC

[truncated: 25 more sheets: Fig. 3H, Fig. 3I, Fig. 3J, Fig. S3C, Fig. 4C, Fig. 4D, Fig. 4E, Fig. S4B, Fig. S4D, Fig. S4E, Fig. S4F, Fig. S4I, Fig. S5A, Fig. S5C, Fig. 6D, Fig. 7C, Fig. 7E, Fig. S7B, Fig. S8B, Fig. 9B …]
